# Supplementary material for: Patient safety management activities partially mediate nursing competences and patient safety culture in Vietnam
Source: PLoS One. 2026 Jul 13;21(7):e0345533. doi: 10.1371/journal.pone.0345533 (PMC13362141; doi:10.1371/journal.pone.0345533)
Supplement: S1 Dataset — (XLS) [file pone.0345533.s001.xls]

## Sheet: S1 Dataset. Mediating effects o
SC	Age	Educational_level	Marital	Department	Position	Year_of_clinical_experience	Year_current_unit	Hours_per_week	Night_shift_month	Satisfaction	C1	C2	C3	C4	C5	C6	C8	C10_SelfPSC	C11_PS_Dept	D1	D2	D3	D4	D5	D6	D7	D8	D9	D10	D11	D12	D13	D14	D15	D16	D17	D18	D19	D20	D21	D22	D23	E1	E2	E3	E4	E5	E6	E7
1	42	3	2	2	2	20	20	40	0	0	1	1	1	1	1	1	1	0	1	3	4	4	4	4	4	4	4	4	4	4	4	4	4	4	4	4	4	4	4	4	4	4	4	4	4	4	4	4	4
2	44	3	2	2	1	22	22	48	7	0	1	1	1	1	1	1	1	0	0	4	4	4	4	4	4	4	4	4	4	4	4	5	5	5	4	4	4	4	4	4	4	4	4	5	5	5	4	5	4
3	28	2	2	2	1	6	6	40	7	1	1	1	1	1	1	1	1	1	1	4	4	4	4	4	4	4	4	4	4	4	4	4	4	4	4	4	4	4	4	4	4	4	4	4	4	4	4	4	4
4	28	2	1	2	1	3	1	50	7	1	1	1	1	1	1	2	1	0	0	3	4	4	4	3	4	5	5	5	4	4	4	5	5	4	4	4	4	4	3	4	4	3	4	4	5	5	5	3	4
5	29	3	1	2	1	7	7	80	7	1	1	1	1	1	1	2	1	0	0	3	4	4	4	3	4	5	5	5	4	4	4	5	5	4	4	4	4	4	3	4	4	3	4	4	5	5	5	3	4
6	31	2	2	2	1	8	8	68	6	0	1	1	1	1	1	1	1	1	0	4	4	4	4	0	0	5	5	4	4	4	4	5	5	5	5	5	3	5	4	4	4	4	5	5	5	5	5	5	5
7	34	2	2	2	1	13	13	80	7	1	1	1	1	1	1	2	1	0	0	3	4	4	4	3	4	5	5	5	4	4	4	5	5	4	4	4	4	4	3	4	4	3	4	4	5	5	5	3	4
8	40	3	2	2	1	19	19	40	7	0	1	1	1	1	1	1	1	0	0	5	5	5	5	5	4	4	4	4	4	4	4	4	4	4	5	5	5	5	4	4	4	4	4	4	5	5	3	3	4
9	37	3	1	2	1	14	14	40	7	0	1	1	1	1	1	1	1	0	0	5	5	5	5	5	4	4	4	4	4	4	4	4	4	4	5	5	5	5	4	4	4	4	4	4	5	5	3	3	4
10	45	2	2	2	1	22	22	40	7	0	1	1	1	1	1	1	1	0	0	5	5	5	5	5	4	4	4	4	4	4	4	4	4	4	5	5	5	5	4	4	4	4	4	4	5	5	3	3	4
11	38	3	3	2	1	18	14	40	7	0	1	1	1	1	1	1	1	0	0	5	5	5	5	5	4	4	4	4	4	4	4	4	4	4	5	5	5	5	4	4	4	4	4	4	5	5	3	3	4
12	36	3	2	2	1	13	13	68	6	0	1	1	1	1	1	1	1	1	0	4	4	4	4	0	0	5	5	5	5	5	5	5	4	5	5	5	3	5	4	5	5	5	5	5	5	5	5	5	5
13	24	2	1	2	1	1.5	1.5	48	6	1	1	1	1	1	1	1	1	0	1	4	3	4	4	3	5	5	4	4	4	5	4	3	4	4	5	4	3	4	4	4	4	4	5	5	5	5	2	2	2
14	33	2	1	3	1	11	11	60	0	1	1	1	1	1	1	1	1	1	1	4	5	5	4	5	5	5	5	5	4	5	5	4	4	5	5	5	3	4	3	4	4	4	4	4	5	5	5	5	4
15	29	3	2	3	1	7	7	40	5	0	1	1	1	1	1	1	1	1	0	4	4	5	5	4	4	5	5	5	4	5	5	4	5	5	5	5	4	5	4	4	5	5	5	5	5	5	5	5	5
16	32	2	2	3	1	8	8	72	7	1	1	1	1	1	1	1	1	1	1	5	5	5	5	5	4	5	5	4	4	4	4	4	5	5	5	4	4	4	4	4	4	5	4	4	5	5	5	5	4
17	37	2	2	3	1	14	14	56	5	1	1	1	1	1	1	1	1	1	1	4	4	4	4	4	4	4	4	4	4	4	4	4	4	4	4	4	4	4	4	4	4	4	5	5	5	5	1	5	5
18	42	4	2	3	2	18	18	40	0	1	1	1	1	1	1	1	1	1	1	4	4	4	4	4	4	4	4	4	4	4	4	4	4	4	4	4	4	4	4	4	4	4	5	5	5	5	1	5	5
19	31	2	2	3	1	9.5	9.5	44	0	1	1	1	1	1	1	1	1	1	1	4	4	5	5	5	5	5	5	5	5	4	5	5	5	5	5	5	5	5	5	5	5	5	5	5	5	5	5	5	5
20	38	3	2	3	1	15	15	80	6	1	1	1	1	1	1	1	1	1	1	4	4	5	5	5	5	5	5	5	5	5	5	5	5	5	5	5	5	5	5	5	5	5	5	5	5	5	5	5	5
21	32	2	2	3	1	6	6	80	7	1	1	1	1	1	1	1	1	1	1	4	4	5	5	5	5	5	5	5	5	5	5	5	5	5	5	5	5	5	5	5	5	5	5	5	5	5	5	5	5
22	35	2	2	3	1	14	14	80	7	1	1	1	1	1	1	1	1	1	1	4	4	5	5	5	5	5	5	5	5	5	5	5	5	5	5	5	5	5	5	5	5	5	5	5	5	5	5	5	5
23	30	2	1	3	1	6	6	48	6	1	1	1	1	1	1	1	1	1	1	4	4	5	5	5	5	5	5	5	5	5	5	5	5	5	5	5	5	5	5	5	5	5	5	5	5	5	5	5	5
24	38	2	2	3	1	14	14	40	2	1	1	1	1	1	1	1	1	1	1	5	5	5	5	5	5	5	5	5	5	5	5	5	5	5	5	5	5	5	5	5	5	5	5	5	4	5	5	5	5
25	37	2	2	3	1	15	15	80	6	1	1	1	1	1	1	1	1	1	1	5	5	5	5	5	5	5	5	5	5	5	5	5	5	5	5	5	5	5	5	5	5	5	5	5	4	5	5	5	5
26	35	2	2	3	1	12	12	80	7	1	1	1	1	1	1	1	1	1	1	4	4	5	5	5	5	5	5	5	5	5	5	5	5	5	5	5	5	5	5	5	5	5	5	5	5	5	5	5	5
27	31	2	2	3	1	8	8	80	6	1	1	1	1	1	1	1	1	1	1	4	4	4	4	4	4	4	5	4	4	4	4	4	4	4	4	4	4	4	4	4	4	4	4	4	5	5	4	5	5
28	45	3	2	3	2	24	24	40	0	1	1	1	1	1	1	1	1	1	1	4	4	4	4	4	4	4	5	5	5	4	4	5	5	5	5	5	4	5	4	5	4	4	4	5	5	5	4	4	4
29	33	2	1	3	1	6	6	50	5	0	1	1	1	1	1	2	1	1	1	3	4	5	3	3	4	4	4	4	3	3	3	3	3	1	4	4	3	4	3	3	4	3	2	4	4	4	4	4	3
30	32	2	2	3	1	9	9	64	7	0	1	1	1	1	1	1	2	1	1	3	3	3	3	3	3	3	3	4	3	3	4	4	3	3	3	4	3	3	4	3	3	3	3	4	4	4	4	3	3
31	42	2	2	3	1	16	16	40	6	1	1	1	1	1	1	1	1	1	1	4	4	4	4	4	4	4	4	4	4	4	4	4	4	3	4	4	3	4	4	4	4	3	5	5	5	5	5	5	5
32	32	2	2	2	1	6	6	64	7	1	1	1	1	1	1	2	1	1	0	5	3	5	5	5	5	5	5	5	5	5	5	5	5	5	5	5	3	5	5	5	5	5	5	5	5	5	5	5	5
33	32	2	2	3	1	11	11	40	0	1	1	1	1	1	1	1	1	1	1	4	4	4	4	4	4	4	4	4	4	4	4	4	4	3	4	4	3	4	4	4	4	3	5	5	5	5	5	5	5
34	34	3	2	3	1	10	10	40	6	1	1	1	1	1	1	1	1	1	1	4	4	4	4	4	4	4	4	4	4	4	4	4	4	4	5	5	5	5	4	4	4	4	5	5	5	4	5	5	5
35	35	3	2	5	1	13	13	50	6	0	1	1	1	1	1	1	1	0	0	4	4	4	4	2	4	4	4	4	4	4	4	4	4	3	4	4	4	4	3	4	3	4	4	5	5	5	5	2	4
36	36	2	2	5	1	15	15	48	5	0	1	1	1	1	2	2	1	1	1	4	4	4	4	4	4	4	4	4	4	4	4	4	4	4	4	4	4	4	4	4	4	4	5	5	5	5	4	4	4
37	29	3	1	5	1	7	7	50	6	1	1	1	1	1	1	2	1	0	0	4	4	4	4	2	4	4	4	4	4	4	4	4	4	3	4	4	4	4	3	4	2	4	4	5	5	5	5	2	4
38	38	3	2	5	1	14	14	50	5	1	1	1	1	1	1	2	1	1	1	4	3	5	4	4	5	5	5	4	4	5	4	4	4	4	4	4	3	4	4	4	4	4	4	5	5	5	5	4	4
39	38	4	2	5	2	15	15	40	0	1	1	1	1	1	1	1	1	1	0	4	4	5	4	4	5	5	4	5	5	4	4	5	5	4	4	4	4	5	4	4	4	4	5	5	5	5	5	5	5
40	26	2	2	5	1	2	1	48	0	1	1	1	1	1	1	2	1	0	1	4	4	4	5	4	4	4	4	5	4	4	4	4	4	4	4	4	4	4	4	4	4	4	4	5	5	5	4	4	4
41	36	3	2	5	1	13	13	50	6	1	1	1	1	1	1	2	1	1	1	4	4	4	4	4	4	5	5	5	4	4	4	4	4	5	4	4	5	5	3	4	4	4	4	5	5	5	4	5	5
42	37	2	2	5	1	15	15	40	6	1	1	1	1	1	1	2	1	1	1	4	4	4	4	4	5	4	4	4	4	4	4	5	5	4	4	4	4	5	4	4	4	4	4	4	5	5	5	5	5
43	34	3	2	2	1	12	12	72	6	1	1	2	1	2	1	1	1	1	1	4	4	4	4	3	4	5	4	4	4	4	4	4	4	4	4	4	4	4	4	4	4	4	5	5	5	5	5	4	4
44	35	2	2	2	1	14	14	64	7	0	1	1	1	1	1	2	1	1	0	4	4	4	4	3	4	4	4	5	4	4	4	4	3	3	4	4	3	4	3	4	4	4	2	5	5	5	5	5	5
45	27	3	2	2	1	5	5	64	6	0	1	1	1	1	1	2	1	1	0	4	4	4	4	3	4	4	4	5	4	4	4	4	3	3	4	4	3	4	3	4	4	4	2	5	5	5	5	5	5
46	29	3	1	2	1	6	6	64	6	0	1	1	1	1	2	2	1	1	0	3	4	3	3	3	4	4	4	4	4	4	4	3	4	3	4	4	4	4	4	4	4	4	2	5	5	5	5	4	4
47	31	2	1	2	1	6	6	64	8	0	1	1	1	1	2	2	1	1	0	3	4	3	3	3	4	4	4	4	4	4	4	3	4	3	4	4	4	4	4	4	4	4	2	5	5	5	5	4	4
48	28	2	2	2	1	6	6	40	0	0	1	1	1	1	1	2	1	1	1	5	4	5	5	5	5	5	5	5	5	5	5	5	5	4	5	5	4	5	4	5	5	4	5	5	5	5	5	5	5
49	35	3	2	2	1	13	13	56	8	0	1	1	1	1	1	2	1	0	1	4	4	4	3	3	3	4	4	3	3	3	3	4	4	4	4	4	3	4	4	3	3	3	3	4	4	4	4	4	4
50	33	2	2	2	1	9	9	48	8	0	1	1	1	1	1	1	1	1	1	4	3	4	3	3	4	5	4	4	4	5	4	4	2	3	4	4	2	4	3	4	4	3	5	5	5	5	4	4	1
51	45	3	2	2	2	23	23	40	0	0	1	1	1	1	1	1	1	1	0	3	4	4	4	4	4	4	4	4	4	4	4	4	4	3	4	4	3	4	4	4	5	4	4	5	5	5	5	5	5
52	27	3	1	2	1	5	5	48	6	0	1	1	1	1	1	2	1	1	0	3	3	4	4	3	4	4	4	4	4	4	4	4	4	3	4	4	3	4	3	4	4	3	4	5	5	5	1	4	4
53	28	2	1	2	1	6	6	72	6	1	1	2	1	2	1	1	1	1	0	4	3	4	4	3	4	4	4	4	4	4	4	3	4	4	4	4	3	4	4	3	3	3	5	5	5	5	4	5	5
54	35	2	2	4	1	13	13	72	8	0	1	1	1	1	1	2	1	1	1	4	4	5	4	4	5	5	5	4	5	5	5	4	4	4	5	5	5	5	3	4	5	3	4	5	5	5	5	5	5
55	35	3	2	4	1	12	12	72	7	0	1	1	1	1	1	2	1	1	1	4	4	5	4	4	4	4	5	4	4	4	4	4	4	4	5	4	4	4	4	4	4	4	4	5	5	5	5	5	5
56	26	3	1	4	1	3	3	60	8	1	1	1	1	1	1	1	1	0	0	5	5	5	5	4	4	5	4	4	4	4	4	4	4	4	4	5	4	4	4	5	5	5	4	5	5	5	5	4	5
57	47	3	1	4	2	24	24	40	0	1	1	1	1	1	1	1	1	1	1	4	4	5	4	4	4	4	5	4	4	4	4	4	4	4	5	4	4	4	4	4	4	4	4	5	5	5	5	5	5
58	32	3	2	4	1	7	7	60	7	1	1	1	1	1	1	1	1	1	1	4	4	4	4	4	4	4	4	4	4	4	4	4	4	4	4	4	4	4	4	4	4	4	4	4	4	4	4	4	4
59	47	3	3	4	1	23	8	72	8	0	1	1	1	1	1	1	1	0	0	4	4	5	4	4	4	4	5	4	4	4	3	4	4	4	5	4	4	4	4	4	4	4	4	5	5	5	5	5	5
60	34	2	2	4	1	11	11	72	7	0	1	1	1	1	1	2	1	1	1	4	4	5	4	4	4	4	5	4	4	4	4	4	4	4	5	4	4	4	4	4	4	4	4	5	5	5	5	5	5
61	35	3	2	4	1	13	13	60	8	1	1	1	1	1	1	1	1	1	1	4	4	5	4	4	4	4	5	4	4	4	4	3	3	3	4	4	3	3	3	4	4	3	4	5	5	5	5	5	5
62	29	3	1	4	1	5	5	72	8	0	1	1	1	1	1	2	1	1	1	4	4	5	4	4	5	5	5	4	5	5	5	4	4	4	5	5	5	5	3	4	5	3	4	5	5	5	5	5	5
63	37	2	1	1	1	15	15	48	7	1	1	1	1	1	2	2	1	1	0	4	4	4	4	4	4	4	4	4	4	4	4	4	4	4	4	4	4	4	4	4	4	4	4	5	5	5	5	5	5
64	45	3	2	1	1	23	23	48	7	1	1	1	1	1	2	2	1	1	0	4	4	4	4	4	4	4	4	4	4	4	4	4	4	4	4	4	4	4	4	4	4	4	4	5	5	5	5	5	5
65	29	3	1	1	1	7	7	48	8	1	1	1	1	1	1	2	1	0	0	4	4	4	4	4	4	4	4	4	4	4	4	4	4	4	5	4	4	4	4	4	4	4	2	5	5	5	5	2	4
66	34	2	2	1	1	12	12	48	8	1	1	1	1	1	2	1	1	1	0	4	4	4	4	4	4	4	4	4	4	4	4	4	4	4	4	4	4	4	4	4	4	4	4	4	4	4	4	4	4
67	32	2	1	1	1	9	9	48	7	1	1	1	1	1	2	2	1	1	0	4	4	4	4	4	4	4	4	4	4	4	4	4	4	4	4	5	4	4	4	4	4	4	4	4	5	5	5	5	5
68	31	2	2	1	1	10	10	48	6	1	1	1	1	1	2	2	1	1	0	4	4	4	4	4	4	4	4	4	4	4	4	4	4	4	4	5	4	4	4	4	4	4	4	4	5	5	5	5	5
69	27	3	1	1	1	5	5	72	4	0	1	1	1	1	2	2	1	1	1	4	3	4	4	3	4	5	5	5	5	4	0	5	5	5	4	4	4	4	0	5	5	5	4	5	5	5	5	5	5
70	25	2	2	1	1	2	2	48	7	1	1	1	1	1	2	2	1	1	0	4	4	4	4	4	4	4	4	4	4	4	4	4	4	4	4	4	4	4	4	4	4	4	4	5	5	5	5	5	5
71	41	2	2	1	1	20	20	44	7	1	1	1	1	1	2	2	1	1	1	4	3	4	4	3	4	5	5	5	5	4	0	5	5	5	4	4	4	4	0	5	5	5	4	5	5	5	5	5	5
72	44	3	2	1	2	20	20	40	0	1	1	1	1	1	1	2	1	1	0	4	4	4	4	4	4	4	4	4	4	4	4	4	4	4	4	4	4	4	4	4	4	4	4	5	5	5	5	5	5
73	31	3	2	1	1	9	9	65	7	1	1	1	1	1	2	2	1	1	0	4	5	4	4	4	4	4	4	4	4	4	4	4	4	5	5	5	4	4	4	5	5	4	4	4	4	5	4	5	4
74	35	3	1	1	1	13	13	48	7	1	1	1	1	1	1	2	1	1	0	4	4	4	4	4	4	4	4	4	4	4	4	4	4	4	4	4	4	4	4	4	4	4	2	5	5	5	5	5	5
75	34	2	2	4	1	13	12	88	10	0	1	1	1	1	1	2	1	1	0	4	4	4	4	4	4	4	4	4	4	4	4	4	4	4	4	4	3	4	4	4	4	4	5	5	5	5	4	5	4
76	34	2	2	4	1	3	3	60	10	0	1	1	1	1	1	2	1	1	1	4	4	4	4	4	4	4	4	4	4	4	4	4	4	4	4	4	3	4	4	4	4	4	5	5	5	5	4	5	4
77	44	3	2	4	2	21	21	40	3	0	1	1	1	1	1	1	1	1	1	4	5	5	4	4	4	4	4	4	4	4	4	5	5	4	5	4	2	5	4	5	5	4	5	5	5	5	2	5	5
78	29	3	1	4	1	6	6	60	10	1	1	1	1	1	1	2	1	1	0	4	4	4	4	3	4	4	4	4	4	4	4	4	4	3	4	4	2	4	4	4	4	3	4	5	5	5	4	5	5
79	36	2	2	4	1	14	14	48	10	0	1	1	1	1	1	1	1	0	1	4	4	4	4	3	4	4	4	5	4	4	4	4	4	3	4	4	2	4	3	4	4	4	2	5	5	5	5	5	5
80	29	3	2	4	1	6	6	60	10	1	1	1	1	1	1	2	1	1	1	4	4	4	4	4	4	5	5	5	5	5	5	4	4	4	5	5	4	4	4	5	5	4	5	5	5	5	4	4	4
81	35	3	2	4	1	13	13	72	11	0	1	1	1	1	1	2	1	0	0	4	4	4	4	4	4	4	4	4	4	4	4	4	4	4	4	5	4	5	4	4	5	4	4	4	5	5	5	5	5
82	34	2	2	4	1	12	12	48	10	0	1	1	1	1	1	1	1	1	0	3	2	5	5	5	5	5	4	5	5	5	5	4	5	5	5	5	4	5	5	4	5	4	4	5	5	5	5	5	5
83	36	3	2	4	1	16	16	60	10	1	1	1	1	1	1	1	1	1	1	4	4	4	4	4	4	4	4	4	4	4	4	4	4	4	4	4	4	4	4	5	5	4	4	4	4	5	5	5	5
84	28	3	2	4	1	6	6	40	2	0	1	1	1	1	1	1	1	1	1	4	4	4	4	4	4	5	4	5	4	4	4	4	4	4	4	4	3	4	4	4	4	4	5	5	5	5	5	4	4
85	33	2	2	4	1	12	7	72	10	0	1	1	1	1	1	2	1	0	0	4	4	4	4	4	4	4	4	4	4	4	4	4	4	4	4	5	4	5	4	4	5	4	4	4	5	5	5	5	5
86	28	3	1	4	1	5	5	80	10	0	1	1	1	1	1	1	1	1	0	3	3	4	4	4	3	4	4	4	4	4	4	3	4	4	4	4	3	4	4	3	3	3	4	4	4	4	4	4	4
87	35	3	2	4	1	14	14	60	10	0	1	1	1	2	1	2	1	0	0	4	4	4	4	4	4	4	4	4	4	4	4	4	4	4	4	4	4	4	4	4	4	4	4	4	4	4	4	4	4
88	30	2	2	4	1	6	6	40	10	0	1	1	1	1	1	2	1	1	0	4	5	4	4	4	5	5	5	5	5	4	5	5	5	5	5	5	4	4	4	5	5	5	5	5	5	5	4	5	4
89	29	2	1	4	1	6	6	54	11	0	1	1	1	1	1	2	1	1	0	4	4	4	3	3	4	4	4	3	4	4	4	4	4	4	4	3	3	4	3	3	4	3	4	5	5	5	5	5	4
90	39	3	2	4	1	15	9	68	10	0	1	1	1	1	1	1	1	1	1	5	4	5	5	5	5	5	5	5	5	5	5	4	5	4	4	4	5	5	5	5	5	5	5	5	5	5	1	4	4
91	32	2	2	4	1	5	1.5	60	10	1	1	1	1	1	1	1	1	1	1	4	4	4	4	3	4	4	4	4	4	4	4	4	4	3	4	4	2	4	4	4	4	3	4	5	5	5	4	5	5
92	45	3	2	1	2	22	22	45	0	0	1	1	1	1	1	1	1	0	1	4	4	4	4	4	4	4	4	4	4	4	4	4	4	4	4	4	4	4	4	4	4	4	4	5	5	5	2	2	2
93	27	3	2	1	1	5	5	40	0	1	1	1	1	1	1	1	1	0	0	4	4	4	4	4	4	4	4	4	4	4	4	4	4	4	4	4	4	4	4	4	4	4	4	4	4	4	4	4	4
94	42	2	2	1	1	20	20	60	7	1	1	1	1	1	1	1	1	1	1	4	5	5	5	4	4	5	5	5	5	5	5	5	5	5	5	5	5	5	5	4	4	4	4	4	5	5	4	5	4
95	38	3	2	1	1	16	0.5	102	7	1	1	1	1	1	1	1	1	1	1	4	4	4	4	4	4	5	5	5	5	5	5	4	4	4	4	4	4	5	5	5	5	5	4	5	5	5	5	5	5
96	30	2	1	1	1	6	6	60	8	1	1	1	1	1	1	1	1	1	1	5	5	5	5	5	5	5	5	5	5	5	5	3	3	4	4	4	3	4	4	3	3	4	5	5	5	5	5	5	5
97	35	2	2	1	1	12	12	60	8	1	1	1	1	1	1	1	1	0	0	3	3	4	4	3	3	4	3	4	4	4	4	4	4	3	4	4	3	4	4	4	4	4	4	5	5	5	4	5	5
98	33	2	2	1	1	12	12	60	8	1	1	1	1	1	1	1	1	0	0	3	3	4	4	3	3	4	3	4	4	4	4	4	4	3	4	4	3	4	4	4	4	4	4	5	5	5	4	5	5
99	36	2	2	1	1	14	14	60	8	0	1	1	1	1	1	1	1	1	0	4	4	4	4	3	4	4	4	4	4	4	4	3	3	4	4	4	3	4	3	4	4	3	4	4	4	4	4	4	3
100	23	2	1	1	1	1	1	60	8	1	1	1	1	1	2	1	1	1	1	4	4	5	5	4	4	5	5	4	4	4	4	4	4	4	4	4	4	4	4	4	4	4	4	4	4	5	4	5	4
101	31	3	2	1	1	8	8	56	8	0	1	1	1	1	1	1	1	0	1	4	4	4	4	4	4	4	4	4	4	4	4	4	4	4	4	4	4	4	4	4	4	4	5	5	5	5	5	5	5
102	29	2	2	1	1	6.4	6.4	64	7	0	2	2	2	2	2	2	1	0	1	4	4	4	4	3	4	4	4	4	4	4	4	4	5	4	4	4	2	4	5	5	5	5	4	4	4	4	5	5	5
103	25	2	1	2	1	3	1	40	9	1	1	1	1	1	1	1	1	1	0	4	4	4	4	4	3	4	3	3	4	3	3	3	4	4	4	3	4	3	4	3	4	3	3	4	4	3	5	5	5
104	33	2	2	2	1	11	11	40	0	0	1	1	1	1	1	1	1	0	1	4	4	4	4	4	3	4	3	3	4	3	3	4	4	4	4	3	4	4	4	4	4	3	4	4	4	4	4	5	4
105	25	2	1	2	1	3	1	48	7	1	1	2	1	2	1	1	1	0	1	4	4	4	4	4	3	4	3	3	4	3	3	4	4	4	4	3	4	4	4	4	4	3	4	4	4	4	4	5	4
106	30	2	1	2	1	7	7	40	8	0	1	1	1	1	1	1	1	0	1	4	4	4	4	4	3	4	3	3	4	3	3	3	4	4	4	3	4	3	4	3	4	3	3	4	4	3	5	5	5
107	30	3	2	2	1	9	9	48	9	0	1	1	1	1	1	1	1	1	0	3	3	3	3	3	3	4	4	3	4	4	3	4	4	3	4	4	3	3	3	3	4	4	4	4	4	4	4	2	4
108	35	3	2	2	1	12	7	40	0	0	1	1	1	1	1	2	1	0	0	3	3	3	3	3	3	4	4	3	4	4	3	4	4	3	4	4	3	3	3	3	4	4	4	4	4	4	4	2	4
109	34	3	2	2	1	11	11	40	9	0	1	1	1	1	2	2	1	1	0	4	4	5	4	0	5	5	4	4	4	5	5	4	5	4	4	4	2	5	4	4	5	4	4	5	5	5	5	4	4
110	43	3	2	2	2	20	8	48	1	1	1	1	1	1	1	1	1	1	1	4	4	4	5	4	4	5	5	5	5	5	4	5	4	4	4	4	4	5	4	3	4	4	4	4	5	5	3	4	4
111	33	2	2	2	1	12	12	40	9	1	1	1	1	1	1	1	1	1	1	4	4	4	4	4	3	4	3	3	4	3	3	2	3	3	3	2	3	2	3	2	3	2	3	4	4	3	5	5	5
112	32	2	2	2	1	11	11	48	0	1	1	2	1	2	1	1	1	1	1	4	4	4	4	4	4	4	5	4	4	5	4	4	4	3	5	4	4	5	4	4	4	4	4	5	5	5	5	5	2
113	29	3	2	2	1	7	7	48	9	0	1	1	1	1	1	1	1	1	1	2	3	3	4	3	3	4	4	4	4	4	4	4	4	4	4	4	5	4	3	4	4	4	4	5	5	5	5	4	4
114	46	2	2	4	1	22	22	50	7	1	1	1	1	1	1	1	1	1	1	5	5	4	4	4	4	5	5	5	4	4	4	5	4	4	4	4	3	5	5	5	5	4	5	5	5	5	4	4	5
115	34	2	2	4	1	12	12	45	6	1	1	1	1	1	1	1	1	1	1	5	5	5	5	5	5	5	5	5	5	5	5	5	5	5	5	5	5	5	5	5	5	5	5	5	5	5	5	5	5
116	37	3	2	4	1	15	15	60	8	1	1	1	1	1	1	1	1	1	0	3	3	4	4	4	4	4	4	4	4	4	4	4	4	3	4	4	4	4	3	4	4	3	5	5	5	5	4	5	5
117	40	2	2	4	1	15	15	40	7	1	1	1	1	2	1	2	1	0	1	4	4	4	4	4	4	4	4	4	4	4	4	4	4	4	4	4	4	4	4	4	4	4	3	3	3	3	4	4	4
118	36	3	2	4	1	13	13	50	7	1	1	1	1	1	1	2	1	1	1	4	4	4	4	3	3	4	4	4	4	4	4	4	3	4	4	4	2	3	2	3	4	4	5	5	5	5	4	4	4
119	37	2	2	4	1	14	13	64	6	1	1	1	1	1	1	1	1	0	1	3	4	5	3	4	5	5	5	5	5	5	4	4	2	3	4	5	3	5	2	4	5	3	5	5	5	5	3	4	3
120	42	2	2	4	1	17	17	50	7	0	1	1	1	1	1	1	1	0	0	4	4	4	4	4	5	4	4	4	5	4	5	4	4	5	5	4	4	5	4	5	4	5	4	5	5	4	4	4	4
121	33	2	2	4	1	13	13	40	7	1	1	1	1	1	1	2	1	1	1	5	5	5	5	5	5	5	5	5	5	5	4	5	5	5	4	4	4	4	5	5	5	5	4	5	5	5	4	4	4
122	34	2	2	4	1	11	11	40	7	1	1	1	1	1	1	1	1	1	1	5	5	5	5	5	5	5	5	5	5	5	5	5	5	5	4	4	4	4	5	5	5	5	4	5	5	5	4	4	4
123	36	3	2	4	1	14	12	45	7	1	1	2	1	2	1	2	1	1	1	4	4	4	3	2	5	5	4	2	5	5	5	4	4	5	5	5	4	5	3	5	5	3	5	5	5	5	4	4	5
124	44	3	2	4	1	21	21	50	6	1	1	1	1	1	1	1	1	1	1	4	4	5	5	4	4	5	5	5	5	5	5	5	5	5	5	5	5	5	5	5	5	5	4	4	5	5	5	5	5
125	35	3	2	4	1	13	13	50	6	1	1	1	1	1	1	1	1	1	1	4	4	5	5	4	4	5	5	5	5	5	5	5	5	5	5	5	5	5	5	5	5	5	4	4	5	5	5	5	5
126	25	2	1	4	1	2	0.5	50	8	1	1	1	1	1	1	1	1	0	1	4	4	4	4	4	4	4	4	4	4	4	4	3	4	4	4	3	4	4	3	4	4	4	3	3	3	4	4	4	4
127	38	2	2	4	1	16	16	50	6	1	1	1	1	1	1	1	1	1	1	5	4	5	4	5	5	5	5	5	5	5	5	4	4	4	5	4	4	5	2	5	5	3	5	5	5	5	4	5	5
128	37	3	2	4	1	13	13	60	10	0	1	1	1	1	1	2	1	0	0	4	4	4	4	4	4	5	5	5	4	4	4	5	5	5	4	4	4	4	5	5	5	4	5	5	5	5	5	5	5
129	28	3	2	4	1	5	5	60	10	1	1	1	1	1	1	2	1	0	1	4	4	4	4	4	4	5	5	5	4	4	4	5	5	5	4	4	4	4	5	5	5	4	5	5	5	5	5	5	5
130	32	2	2	4	1	7	7	40	8	0	1	2	1	2	1	1	1	0	1	4	4	4	4	3	4	4	4	4	4	4	4	4	4	4	4	4	3	4	3	4	4	4	4	4	4	4	4	4	4
131	36	3	2	4	1	13	13	56	8	1	1	1	1	1	1	2	1	1	1	4	4	4	4	3	4	4	4	4	4	4	4	4	4	4	4	4	3	4	3	4	4	4	4	4	4	4	4	4	4
132	30	3	2	4	1	7.5	7.5	40	8	1	1	1	1	1	1	1	1	0	1	3	4	5	4	5	5	5	5	5	4	4	4	4	4	4	5	5	2	4	4	4	4	4	4	4	5	5	5	4	4
133	29	3	2	4	1	6.5	6	40	0	1	1	1	1	2	1	1	1	0	1	4	4	5	4	5	5	5	5	5	5	5	5	4	4	4	4	5	2	4	4	5	5	5	4	5	5	5	5	5	4
134	45	3	2	4	1	23	21	40	10	1	1	1	1	1	1	1	1	0	1	3	4	5	4	5	5	5	5	5	4	4	4	4	4	4	5	5	2	4	4	4	4	4	4	4	5	5	5	4	4
135	24	3	1	4	1	1	1	40	10	1	1	1	1	1	1	1	1	0	0	4	5	5	5	5	5	5	5	5	5	4	5	5	5	5	5	5	5	5	5	5	5	5	3	5	5	5	4	5	5
136	40	2	1	4	1	15	15	70	7	1	1	1	1	1	2	2	1	0	1	4	4	5	4	4	4	5	5	5	5	5	5	5	5	4	4	4	4	4	3	4	4	3	5	5	5	5	3	4	4
137	36	2	2	4	1	13	13	72	8	1	1	1	1	1	2	2	1	0	1	5	5	5	5	4	4	5	5	5	5	5	5	5	5	4	4	4	4	4	3	4	4	3	5	5	5	5	3	4	4
138	37	3	2	4	1	13	13	50	8	1	1	1	1	1	1	1	1	1	1	5	5	5	5	5	5	5	5	5	5	5	5	5	5	5	5	5	5	5	5	5	5	5	4	4	4	4	4	4	4
139	44	2	2	4	1	22	22	45	8	1	1	1	1	1	1	2	1	1	0	4	2	4	5	3	4	5	5	5	5	5	5	5	5	5	5	5	3	5	5	5	5	4	5	5	5	5	4	4	4
140	42	3	2	4	1	16	16	50	7	1	1	1	1	1	1	1	1	1	1	5	5	5	5	5	5	5	5	5	5	5	5	5	5	5	5	5	5	5	5	5	5	5	4	4	4	4	4	5	4
141	50	3	2	4	1	24	24	40	6	1	1	1	1	1	1	2	1	1	1	4	5	5	5	5	5	5	5	5	5	5	5	5	5	5	5	5	1	5	1	5	5	5	5	5	5	5	2	1	4
142	24	3	1	4	1	2	1	90	6	1	1	1	1	1	2	1	1	1	1	3	3	5	4	3	4	4	4	4	4	5	5	4	4	5	4	4	5	4	0	4	4	0	5	5	5	5	4	4	4
143	45	2	2	4	1	24	24	70	7	1	1	1	1	1	1	2	1	0	0	4	4	4	4	4	4	5	5	5	5	4	4	5	5	5	4	4	4	4	4	5	5	4	5	5	5	5	5	5	5
144	24	3	1	4	1	1	1	40	6	1	1	1	1	1	2	2	1	0	1	0	2	4	4	0	4	4	4	2	4	4	4	4	5	3	4	4	2	4	4	3	4	4	4	4	5	5	2	3	2
145	44	3	2	4	2	22	22	40	5	1	1	1	1	2	1	1	1	1	0	3	4	5	3	4	5	5	5	5	5	5	4	4	2	4	4	5	3	5	2	4	5	3	5	5	5	5	4	4	4
146	26	3	1	4	1	2	2	50	8	1	1	1	1	1	1	2	1	0	0	4	4	5	5	4	5	0	0	5	0	5	5	4	5	5	5	5	4	5	5	4	5	5	4	5	5	5	2	5	3
147	38	2	2	4	1	16	16	50	7	1	1	1	1	1	2	2	1	1	1	4	4	5	5	4	5	5	5	5	4	5	4	4	4	4	4	5	3	5	4	4	4	5	5	5	5	5	4	3	3
148	35	2	2	2	1	10	10	40	7	0	1	1	1	1	1	1	1	1	1	4	4	4	4	4	4	4	4	4	4	4	4	4	4	4	4	4	5	5	4	4	4	5	4	4	4	4	5	4	4
149	42	3	1	2	1	17	14	40	8	1	1	1	1	1	1	1	1	1	1	5	4	4	5	5	4	5	5	4	5	5	5	5	5	5	5	5	5	5	5	5	5	5	4	5	5	5	5	5	5
150	40	3	2	2	1	20	17	40	7	1	1	1	1	1	1	1	1	1	1	4	4	4	4	4	4	4	4	4	4	4	4	4	4	4	4	4	4	4	4	4	4	4	4	4	4	4	4	4	4
151	25	3	1	2	1	5	3	40	7	1	1	1	1	1	1	1	1	1	1	4	4	4	4	4	4	4	4	4	4	4	4	4	4	4	4	4	4	4	4	4	4	4	4	4	4	4	4	4	4
152	54	3	2	2	2	30	30	40	0	1	1	1	1	1	1	1	1	1	0	4	4	4	4	4	4	4	4	4	4	4	4	4	4	4	4	4	4	4	4	4	4	4	4	4	4	4	4	4	4
153	32	2	2	2	1	7	7	40	0	1	1	1	1	1	1	1	1	1	1	5	4	5	5	4	4	5	5	5	5	5	5	4	4	4	5	5	5	5	4	5	5	5	4	5	5	5	4	5	4
154	32	3	2	2	1	10	10	40	0	1	1	1	1	1	1	1	1	1	1	5	4	5	5	4	5	5	5	5	5	5	4	4	4	4	5	5	5	4	4	4	4	4	4	5	5	5	4	5	5
155	52	3	2	1	2	30	30	40	0	1	1	1	1	1	1	1	1	1	1	4	4	4	4	4	4	4	4	4	4	4	5	4	4	4	5	5	4	5	4	5	4	3	4	5	5	5	4	1	4
156	28	3	1	1	1	6	5	50	8	0	1	1	1	1	1	1	1	0	0	2	2	4	4	2	2	4	4	4	4	4	4	4	4	4	4	4	4	4	4	4	4	4	1	5	5	5	1	5	5
157	32	3	2	1	1	10	10	40	7	1	1	1	1	1	1	2	1	0	1	3	4	4	4	4	4	4	4	4	4	4	3	4	3	3	4	3	3	4	3	3	4	3	4	4	4	4	3	3	3
158	29	3	2	1	1	6	6	70	11	0	1	1	1	1	1	1	1	1	1	5	4	4	5	4	4	5	5	5	5	4	4	4	5	5	5	5	4	5	5	5	5	5	5	5	5	5	3	4	4
159	27	3	1	1	1	5	5	40	7	1	1	1	1	1	1	2	1	0	1	3	4	4	4	4	4	4	4	4	4	4	3	4	3	3	4	3	3	3	3	3	4	3	3	4	4	4	3	3	3
160	44	2	2	1	1	15	15	40	0	0	1	1	1	1	1	2	1	0	1	3	4	4	4	4	4	4	4	4	4	4	3	4	3	3	4	3	3	3	3	3	4	3	3	4	4	4	3	3	3
161	33	3	2	1	1	9	9	40	7	1	1	1	1	1	1	1	1	1	1	4	4	4	4	4	4	4	4	4	4	4	5	4	4	4	5	5	4	5	4	5	4	3	5	5	5	5	3	4	4
162	34	3	2	1	1	10	10	40	0	0	1	1	1	1	1	2	1	0	1	3	4	4	4	4	4	4	4	4	4	4	3	4	3	3	4	3	3	3	3	3	4	3	3	4	4	4	3	3	3
163	41	3	2	1	1	17	17	40	0	1	1	1	1	1	1	1	1	1	1	5	4	5	5	4	5	5	5	5	5	5	4	4	4	5	5	5	3	5	4	5	5	4	5	5	5	5	5	5	5
164	37	2	2	1	1	10	10	40	8	1	1	1	1	1	1	2	1	0	1	3	0	4	4	3	4	4	4	4	3	4	4	4	4	4	4	3	4	3	0	4	4	0	3	4	4	4	5	5	5
165	33	3	2	3	1	10	10	48	5	1	1	1	1	1	1	1	1	1	0	4	4	5	5	5	5	5	5	4	4	4	5	4	5	4	4	4	5	4	5	4	4	4	3	5	5	5	5	5	5
166	31	3	2	3	1	9	9	48	0	1	1	1	1	1	2	2	1	1	1	5	3	5	5	3	5	5	5	5	5	5	5	4	5	5	5	5	5	5	5	5	5	4	5	5	5	5	5	5	5
167	30	3	2	3	1	9	9	48	0	1	1	1	1	1	1	1	1	1	1	4	5	4	4	4	4	4	4	4	4	4	4	4	4	4	4	4	4	4	4	4	4	4	4	4	4	4	5	5	5
168	52	3	2	3	1	21	12	48	0	1	1	1	1	1	1	1	1	1	1	4	5	5	5	5	5	5	5	5	4	5	5	3	4	4	5	5	3	5	5	5	4	5	5	5	5	5	4	4	4
169	27	3	2	5	1	5	5	40	0	1	1	1	1	1	1	1	1	1	1	4	4	5	5	5	5	4	4	4	4	4	4	4	4	4	5	5	5	5	5	4	5	4	4	4	5	5	5	5	5
170	39	2	2	5	1	15	15	40	0	1	1	1	1	1	1	1	1	1	1	5	5	5	5	5	5	5	5	5	5	5	5	4	4	4	4	4	4	4	4	4	4	4	4	4	4	4	4	4	4
171	33	2	2	5	1	10	9	40	0	1	1	1	1	1	1	1	1	1	1	5	5	5	5	5	5	5	5	5	5	5	5	4	4	4	4	4	4	4	4	4	4	4	4	4	4	4	4	4	4
172	29	3	2	5	1	5	3	76	8	1	1	1	1	1	1	1	1	1	1	4	4	4	4	4	5	5	5	5	5	5	5	5	5	5	5	5	4	5	4	5	4	4	4	4	4	4	4	4	4
173	47	4	2	5	2	24	6	40	0	1	1	1	1	1	1	1	1	1	1	4	4	4	4	4	4	4	5	4	4	4	4	4	4	4	4	5	5	5	5	5	5	5	4	5	5	5	5	5	5
174	34	3	2	5	1	12	11	50	8	1	1	1	1	1	1	1	1	1	0	4	3	5	4	3	2	4	4	4	4	4	4	4	4	4	4	0	4	4	4	4	4	4	4	5	5	5	4	4	4
175	34	3	2	5	1	14	13	50	8	1	1	1	1	1	1	1	1	1	1	4	4	4	4	4	4	4	4	4	4	4	4	4	4	4	4	4	0	4	4	4	4	4	4	5	5	5	4	4	4
176	42	3	2	5	2	20	9	40	0	1	1	1	1	1	1	1	1	1	1	4	4	5	4	4	4	4	4	4	4	4	4	4	4	4	4	4	2	4	4	4	4	4	4	5	5	5	5	5	4
177	42	3	2	5	1	15	14	96	8	0	1	1	1	1	1	1	2	1	0	3	3	3	5	4	4	4	4	4	4	4	4	4	4	4	4	4	4	4	4	4	4	4	4	4	4	4	5	5	5
178	36	3	2	5	1	12	12	90	7	1	1	1	1	1	1	1	1	1	0	4	4	4	4	4	4	4	4	4	4	5	4	4	4	4	4	4	4	4	4	4	4	4	4	4	4	5	5	5	5
179	45	4	2	5	2	23	14	40	0	1	1	1	1	1	1	1	1	1	1	4	4	4	5	5	5	5	5	5	5	5	5	4	4	4	4	4	4	4	4	4	4	4	4	4	4	4	4	5	5
180	38	3	2	5	1	15	15	72	7	1	1	1	1	1	1	1	1	1	1	4	3	4	4	5	4	5	5	5	4	4	4	3	4	4	5	5	3	5	4	5	5	5	4	5	5	5	5	1	4
181	40	3	2	5	1	15	15	40	7	1	1	1	1	1	1	1	1	1	1	4	4	4	4	4	4	5	5	5	4	4	4	5	5	4	5	4	4	5	5	5	5	4	5	5	5	5	5	5	5
182	38	3	2	5	1	15	13	96	8	1	1	1	1	1	1	1	1	1	1	4	4	4	4	4	4	4	4	4	4	4	4	4	4	4	4	4	4	4	4	4	4	4	4	5	5	5	5	5	5
183	36	3	2	4	1	12	12	40	8	1	1	1	1	1	1	1	1	1	1	4	1	5	4	4	5	5	4	4	4	4	4	5	5	5	5	5	1	5	5	5	5	4	5	5	5	5	4	5	5
184	42	3	4	4	1	17	15	40	0	1	1	1	1	1	1	1	1	1	1	4	1	5	4	4	5	5	4	4	4	4	4	4	5	5	5	5	2	5	5	5	5	4	5	5	5	5	4	4	5
185	41	3	2	4	1	16	16	40	7	1	1	1	1	1	1	2	1	1	1	4	4	4	5	4	5	5	4	3	4	4	5	1	1	4	5	5	1	5	1	5	4	4	5	5	5	5	4	5	5
186	26	3	2	4	1	6	6	42	8	0	1	1	1	1	1	1	1	0	0	4	3	4	4	4	5	5	4	4	4	4	4	4	4	4	4	4	4	4	4	4	4	4	4	5	5	5	4	5	5
187	53	1	3	4	1	29	22	40	7	0	1	1	1	1	1	2	1	1	1	4	4	4	4	4	4	5	5	3	4	4	5	1	1	4	5	5	1	5	1	5	4	4	5	5	5	5	4	5	5
188	39	3	2	4	1	14	14	48	7	0	1	1	1	1	1	2	1	1	1	4	4	4	5	4	5	5	3	4	4	4	5	1	1	4	5	5	1	5	1	5	4	4	5	5	5	5	4	5	5
189	40	3	2	4	1	17	15	42	8	1	1	1	1	1	1	2	2	1	1	4	1	5	4	4	5	5	4	4	4	4	4	4	5	5	5	5	1	5	5	5	5	4	5	5	5	5	4	4	5
190	26	3	1	4	1	2.5	2.5	52	7	0	1	1	1	1	1	2	2	1	1	4	1	5	4	4	5	5	4	4	4	4	4	4	5	5	5	5	2	5	5	5	5	4	5	5	5	5	4	4	5
191	28	3	1	4	1	2	2	52	8	1	1	1	1	1	1	2	1	1	1	3	5	5	4	4	5	5	5	4	4	5	5	4	4	5	5	4	2	4	4	5	5	4	4	5	5	5	4	5	4
192	26	3	1	4	1	3	3	48	8	0	1	1	1	1	1	2	1	0	0	4	3	4	4	4	5	5	4	4	4	4	4	5	5	5	5	5	1	5	5	5	5	4	5	5	5	5	4	5	5
193	38	3	2	4	1	18	16	48	8	1	1	1	1	1	1	1	1	1	1	4	1	5	4	4	5	5	4	4	4	4	4	5	5	5	5	5	2	5	5	5	5	4	5	5	5	5	4	5	5
194	31	3	2	4	1	9	9	52	7	1	1	1	1	1	1	1	1	1	1	4	1	5	4	4	5	5	4	4	4	4	4	4	5	5	5	5	2	5	5	5	5	4	5	5	5	5	4	4	5
195	40	3	2	4	1	11	11	40	0	1	1	1	1	1	1	1	1	1	1	5	1	5	5	4	5	5	5	5	5	5	5	5	5	5	5	5	2	5	5	5	5	4	5	5	5	5	4	5	5
196	45	3	2	2	1	20	21	72	8	1	1	1	1	1	1	2	2	0	0	4	2	3	5	3	4	4	5	4	4	3	4	4	5	5	5	5	5	5	4	4	4	3	3	4	4	4	2	2	3
197	33	3	2	2	1	11	11	40	0	1	1	1	1	1	1	1	1	0	1	4	4	5	4	3	5	5	5	5	5	5	5	5	5	4	5	5	4	5	4	4	5	4	5	5	5	5	4	4	1
198	34	3	2	2	1	13	13	40	0	1	1	1	1	1	1	2	1	1	1	4	4	5	4	4	4	5	5	4	4	4	4	4	4	4	4	4	2	4	4	4	4	4	5	5	5	5	5	5	5
199	30	2	2	2	1	5	5	64	8	1	1	1	1	1	1	2	1	1	1	4	4	5	5	3	5	4	5	4	4	5	4	4	5	4	4	4	4	4	4	4	4	4	3	5	5	5	5	4	4
200	52	3	2	2	2	29	10	40	0	1	1	1	1	1	1	1	1	1	1	4	4	5	5	4	5	5	4	4	4	4	4	5	5	4	5	5	4	4	4	4	4	4	5	5	5	5	4	4	4
201	32	3	2	5	1	10	9	40	4	0	1	1	1	1	1	1	1	1	1	4	4	5	5	4	4	5	4	5	4	4	4	5	5	5	4	4	5	5	4	4	5	4	3	4	4	4	5	4	5
202	46	3	2	5	2	22	22	40	0	1	1	1	1	1	1	1	1	1	1	4	3	5	4	4	4	5	4	5	4	4	4	4	4	4	4	5	4	5	4	4	4	4	4	5	5	5	4	4	4
203	34	3	2	1	1	11.8	7	72	2	1	1	1	1	1	1	2	1	1	1	5	5	5	5	5	5	5	5	5	5	5	5	5	5	5	5	5	5	5	1	5	5	5	5	5	5	5	5	5	5
204	31	3	2	1	1	8	5	72	2	1	1	1	1	1	1	2	1	1	1	5	5	5	5	5	5	5	5	5	5	5	5	5	5	5	5	5	5	5	1	5	5	5	5	5	5	5	5	5	5
205	31	3	2	1	1	5	5	40	0	1	1	1	1	1	1	2	1	1	1	5	5	5	5	5	5	5	5	5	5	5	5	5	5	5	5	5	5	5	1	5	5	5	5	5	5	5	5	5	5
206	51	4	2	1	2	25	5	40	0	1	1	1	1	1	1	2	1	1	1	5	5	5	5	5	5	5	5	5	5	5	5	5	5	5	5	5	5	5	1	5	5	5	5	5	5	5	5	5	5
207	47	4	2	1	2	24	22	48	0	0	1	1	1	1	1	1	1	1	1	4	4	4	4	4	5	4	5	5	5	4	4	5	4	4	4	4	4	5	4	4	4	4	4	5	5	5	4	4	5
208	34	3	2	1	1	13	13	48	0	1	1	1	1	1	1	1	1	1	1	5	5	5	5	5	5	4	5	4	5	5	5	5	5	5	5	5	4	5	5	5	5	5	5	5	5	5	5	5	5
209	46	3	3	1	1	24	22	48	0	1	1	1	1	1	1	2	1	1	1	5	5	5	5	5	5	4	4	4	4	4	4	5	5	5	4	4	4	4	5	5	5	5	4	4	4	4	5	5	5
210	36	3	2	1	1	14	14	48	2	1	1	1	1	1	1	2	1	1	1	4	4	4	4	4	4	4	4	4	4	4	4	4	4	4	4	4	4	4	4	4	4	4	4	5	5	5	5	5	4
211	33	3	2	1	1	12	12	42	0	1	1	1	1	1	1	1	1	1	1	5	5	5	5	5	5	4	5	4	5	5	5	5	5	5	5	5	4	5	4	5	5	5	5	5	5	5	4	5	5
212	37	3	2	1	1	13	13	48	0	1	1	1	1	1	1	1	1	1	1	4	4	5	4	4	4	4	4	4	4	4	4	4	4	4	4	4	4	4	4	4	4	4	4	4	4	4	4	4	4
213	35	3	2	2	1	13	13	72	8	1	1	1	1	1	1	1	1	1	1	4	4	5	5	4	5	5	5	4	5	4	4	4	5	5	5	4	4	4	4	5	5	4	5	5	5	5	5	5	5
214	39	3	2	2	1	15	15	72	8	1	1	1	1	1	1	1	1	1	1	4	4	5	5	4	5	5	5	4	5	4	4	4	5	5	5	4	4	4	4	5	5	4	5	5	5	5	5	5	5
215	34	3	2	2	1	10	10	72	8	1	1	1	1	1	2	2	1	0	1	3	3	5	5	4	4	5	4	4	4	5	3	4	3	3	4	3	2	5	3	4	4	4	3	5	5	5	4	4	4
216	34	3	2	2	2	12	12	40	0	1	1	1	1	1	1	1	1	1	1	4	5	5	5	4	5	5	5	5	5	5	5	5	5	5	5	5	5	5	5	5	5	5	5	5	5	5	5	5	5
217	33	3	2	2	1	10	10	72	8	1	1	1	1	1	1	1	1	0	0	3	3	4	4	3	4	4	4	4	3	4	3	4	4	4	4	4	4	4	4	4	4	4	3	5	5	5	4	4	4
218	35	3	2	2	1	10	10	72	7	1	1	1	1	1	1	1	1	1	1	5	4	5	4	4	5	5	5	3	4	4	4	4	5	5	5	4	3	5	3	4	4	4	4	5	5	5	4	4	4
219	39	3	2	2	1	14	14	72	8	1	1	1	1	1	1	1	1	1	1	4	4	4	4	4	5	5	5	4	4	4	4	4	5	5	5	4	4	4	5	5	4	4	5	5	5	5	4	5	5
220	27	3	1	2	1	5	5	40	8	1	1	1	1	1	1	2	1	1	1	4	3	4	5	3	5	5	5	5	5	4	5	3	5	5	5	4	3	5	3	4	4	4	5	5	5	5	4	4	4
221	29	3	1	2	1	6	6	72	7	0	1	1	1	1	1	1	1	0	1	5	5	5	5	5	5	5	5	5	5	5	5	5	5	5	5	5	5	5	5	5	5	5	5	4	5	5	5	5	5
222	45	4	2	2	1	21	21	40	0	1	1	1	1	1	1	2	1	0	1	5	5	5	5	5	5	5	5	5	5	5	5	5	5	5	5	5	5	5	5	5	5	5	5	5	5	5	5	5	5
223	27	3	1	2	1	5	5	40	7	1	1	1	1	1	1	2	1	1	1	3	4	4	4	3	5	5	3	5	5	5	4	3	4	3	4	5	4	5	5	5	4	4	4	5	5	5	4	5	5
224	27	3	1	2	1	5	5	72	7	0	1	1	1	1	2	2	1	1	1	5	4	5	4	3	5	5	5	5	4	5	5	5	5	5	5	5	4	4	5	5	5	5	5	5	5	5	2	2	2
225	55	3	1	2	2	31	31	40	0	1	1	1	1	1	1	1	1	1	1	4	3	5	5	4	4	4	4	4	5	5	5	4	4	4	5	5	5	5	4	4	4	3	4	5	5	5	4	4	4
226	30	3	2	2	1	9	9	72	7	1	1	1	1	1	1	2	1	1	1	4	4	4	4	4	4	5	5	5	5	4	4	4	4	5	5	5	4	5	4	4	4	4	5	5	5	5	1	5	5
227	39	4	2	2	1	17	17	40	0	1	1	1	1	1	1	1	1	1	1	4	4	4	4	4	4	4	4	4	4	4	4	4	4	3	4	4	4	4	4	4	4	4	4	4	4	4	4	4	4
228	41	4	2	2	1	19	19	40	0	1	1	1	1	1	1	1	1	1	0	4	4	4	5	4	5	5	4	5	5	4	4	4	4	4	4	4	4	5	4	4	4	4	4	5	5	5	4	4	4
229	32	2	2	2	1	9	9	72	8	1	1	1	1	1	2	2	1	1	1	5	4	5	5	0	5	5	5	5	5	4	4	5	4	5	4	4	3	4	0	5	5	4	4	5	5	5	5	4	5
230	44	3	2	1	2	19	19	40	0	1	1	1	1	1	1	1	1	1	1	4	4	5	5	5	5	5	5	4	4	5	5	4	5	5	4	4	5	5	4	4	5	4	5	5	5	5	4	4	4
231	40	3	2	1	1	17	17	72	8	1	1	1	1	1	1	1	1	1	0	4	4	5	5	4	4	4	5	5	4	5	4	4	5	5	4	4	4	5	4	5	4	4	5	5	5	5	4	4	4
232	39	3	2	1	1	17	17	72	7	1	1	1	1	1	1	2	1	0	0	5	4	4	5	3	4	4	5	5	5	5	5	4	4	4	5	5	2	5	4	4	4	4	4	4	4	4	4	5	5
233	40	3	2	1	1	17	17	72	8	1	1	1	1	1	1	1	1	1	1	5	5	5	5	5	5	5	5	5	5	5	5	4	5	5	5	5	4	4	4	4	4	4	4	4	4	4	1	4	4
234	37	2	2	1	1	13	13	72	7	1	1	1	1	1	1	1	1	1	1	5	5	5	5	5	5	5	5	5	5	5	5	5	5	5	5	5	4	5	4	4	5	4	4	4	4	4	1	4	4
235	35	2	2	1	1	10	10	72	8	1	1	1	1	1	1	1	1	1	0	4	4	5	5	4	4	4	5	5	4	5	4	4	5	5	4	4	4	5	4	5	4	4	5	5	5	5	4	4	4
236	42	3	2	1	1	17	17	72	7	1	1	1	1	1	1	1	1	1	1	5	5	5	5	5	5	5	5	5	5	5	5	4	5	5	5	5	4	4	4	4	4	4	4	4	4	4	1	4	4
237	29	2	1	1	1	7	7	72	7	1	1	1	1	1	1	1	1	1	1	5	5	5	5	5	5	5	5	5	5	5	5	4	5	5	5	5	4	4	4	4	4	4	4	4	4	4	1	4	4
238	39	2	2	1	1	13	13	72	7	0	1	1	1	1	1	1	1	1	1	5	5	5	5	5	5	5	5	5	5	5	5	4	5	5	5	5	4	4	4	4	4	4	4	4	5	5	5	5	5
239	43	3	2	1	1	18	15	72	7	1	1	1	1	1	1	1	1	1	1	5	5	5	5	5	5	5	5	5	5	5	5	5	5	5	5	5	4	5	4	4	5	4	4	4	4	4	1	4	4
240	24	3	1	4	1	1	1	70	7	0	1	1	1	1	1	1	1	0	0	4	4	4	4	4	4	4	4	4	4	4	4	4	4	4	4	4	4	4	4	4	4	4	4	4	4	4	4	4	4
241	40	2	2	4	1	18	2	70	8	1	1	1	1	1	1	2	1	1	1	5	5	5	5	5	5	5	5	5	5	5	5	5	5	5	5	5	5	5	5	5	5	5	5	5	5	5	5	5	5
242	37	2	2	4	1	14	2	70	0	1	1	1	1	1	1	2	1	1	1	5	5	5	5	5	5	5	5	5	5	5	5	5	5	5	5	5	5	5	5	5	5	5	5	5	5	5	5	5	5
243	27	2	1	4	1	5	2	70	7	0	1	1	1	1	1	2	1	1	1	5	5	5	5	5	5	5	5	5	5	5	5	5	5	5	5	5	5	5	5	5	5	5	5	5	5	5	5	5	5
244	52	4	2	4	2	29	2	40	0	1	1	1	1	1	1	1	1	1	1	5	5	5	5	5	5	5	5	5	5	5	5	5	5	5	5	5	5	5	5	5	5	5	5	5	5	5	5	5	5
245	28	3	1	4	1	6	2	70	7	0	1	1	1	1	1	2	1	1	1	5	5	5	5	5	5	5	5	5	5	5	5	5	5	5	5	5	5	5	5	5	5	5	5	5	5	5	5	5	5
246	31	2	2	4	1	9	9	70	8	1	1	1	1	1	1	2	1	1	1	5	5	5	5	5	5	5	5	5	5	5	5	5	5	5	5	5	5	5	5	5	5	5	5	5	5	5	5	5	5
247	44	3	2	4	1	20	20	70	7	1	1	1	1	1	1	2	1	1	1	5	5	5	5	5	5	5	5	5	5	5	5	5	5	5	5	5	5	5	5	5	5	5	5	5	5	5	5	5	5
248	27	3	1	4	1	5	5	70	7	0	1	1	1	1	1	2	1	1	1	5	5	5	5	5	5	5	5	5	5	5	5	5	5	5	5	5	5	5	5	5	5	5	5	5	5	5	5	5	5
249	27	2	1	2	1	7	6	40	7	1	1	1	1	1	1	1	1	1	1	4	3	5	5	5	5	5	5	5	5	5	5	2	3	4	4	4	2	4	2	4	4	4	4	5	5	5	5	5	4
250	30	3	1	2	1	9	8	40	0	1	1	1	1	1	1	1	1	1	1	4	3	4	4	4	4	4	4	4	4	4	4	2	3	5	5	5	3	5	3	5	5	5	4	5	5	5	5	5	4
251	36	2	2	2	1	13	10	40	0	1	1	1	1	1	1	1	1	1	1	4	3	5	5	5	5	5	5	5	5	5	5	2	3	5	5	5	3	5	3	5	5	5	4	5	5	5	5	5	4
252	52	3	2	2	2	31	12	40	0	1	1	1	1	1	1	1	1	1	1	4	3	5	5	5	5	5	5	5	5	5	5	2	3	5	5	5	3	5	3	5	5	5	4	5	5	5	5	5	4
253	41	3	2	5	1	16	16	64	10	1	1	1	1	1	1	1	1	1	1	4	4	5	4	3	4	4	5	4	5	5	4	4	4	4	4	4	3	5	4	4	5	5	4	5	5	5	5	5	4
254	33	3	2	5	1	9	8	64	10	1	1	1	1	1	1	1	1	1	1	4	4	5	4	3	4	4	5	4	5	5	4	4	5	5	4	4	3	5	4	4	5	5	4	5	5	5	4	4	4
255	34	4	2	1	1	13	12	40	8	1	1	1	1	1	1	1	1	1	1	5	5	5	5	5	5	5	5	5	5	5	5	5	5	5	5	5	5	5	5	5	5	5	5	5	5	5	5	5	5
256	28	3	2	1	1	8	3	40	8	1	1	1	1	1	1	1	1	1	1	5	5	5	5	5	5	5	5	5	5	5	5	5	5	5	5	5	5	5	5	5	5	5	4	4	5	5	4	5	4
257	28	3	2	1	1	5	5	40	8	1	1	1	1	1	1	1	1	1	1	5	5	5	5	5	5	5	5	5	5	5	5	5	5	5	5	5	5	5	5	5	5	5	4	5	5	5	5	5	5
258	46	4	2	1	2	25	5	40	0	1	1	1	1	1	1	1	1	1	1	5	5	5	5	5	5	5	5	5	5	5	5	5	5	5	5	5	5	5	5	5	5	5	4	5	5	4	5	4	4
259	42	2	2	1	1	20	5	60	8	1	1	1	1	1	1	1	1	1	1	5	5	5	5	5	5	5	5	5	5	5	5	5	5	5	5	5	5	5	5	5	5	5	5	5	5	5	5	5	5
260	46	3	2	1	1	18	17	64	7	0	1	1	1	1	1	1	1	1	1	5	5	5	5	5	5	5	5	5	5	5	5	1	1	1	1	1	1	1	1	1	1	1	5	5	5	5	5	1	1
261	42	3	2	1	1	20	17	64	7	1	1	1	1	1	1	1	1	1	1	4	4	4	4	3	4	4	4	4	4	4	4	4	4	4	5	5	5	5	5	5	5	5	5	5	5	4	4	4	4
262	39	3	2	1	1	18	18	64	7	1	1	1	1	1	1	1	1	1	0	4	4	4	4	3	4	5	5	5	5	5	5	4	4	4	5	5	5	5	5	5	5	5	5	5	5	5	4	4	4
263	33	3	2	1	1	12	12	72	8	1	1	1	1	1	1	1	1	1	1	4	4	4	4	5	5	5	5	5	5	5	5	4	4	4	5	5	4	4	4	5	5	4	4	4	4	4	4	4	4
264	44	4	2	1	2	23	5	40	0	0	1	1	1	1	1	1	1	1	1	4	4	4	5	5	5	5	5	5	4	4	4	4	4	4	5	5	5	5	4	4	4	4	4	4	4	4	4	4	4
265	27	3	2	1	1	5	5	64	7	1	1	1	1	1	1	1	1	1	0	4	4	4	4	3	4	5	5	5	4	5	5	4	4	4	5	5	5	5	5	5	5	5	5	5	5	4	4	4	4
266	24	3	1	5	1	1	1	40	7	1	1	1	1	2	1	2	1	1	1	3	4	4	5	4	4	5	5	5	4	4	4	4	4	3	4	4	4	3	3	4	4	3	4	5	5	5	4	5	4
267	31	3	2	5	1	9	7	40	7	1	1	1	1	1	1	1	1	1	0	3	4	5	5	2	4	5	5	4	4	5	5	4	4	3	4	4	3	4	3	3	4	3	4	5	5	5	5	4	4
268	35	3	2	2	1	15	13	40	7	1	1	1	1	1	1	1	1	1	1	4	4	4	4	4	4	4	4	4	4	4	4	4	4	4	4	4	4	4	4	4	4	4	5	5	5	5	5	4	4
269	39	2	2	2	1	17	17	40	7	1	1	1	1	1	1	1	1	1	1	4	4	4	4	4	4	4	4	4	4	4	4	4	4	4	4	4	4	4	4	4	4	4	5	5	5	5	5	4	4
270	52	4	2	2	2	28	17	40	0	1	1	1	1	1	1	1	1	1	1	5	5	5	5	5	5	5	5	5	5	5	5	5	5	5	5	5	5	5	5	5	5	5	5	5	5	5	5	5	5
271	39	3	2	2	1	17	17	40	7	1	1	1	1	1	1	1	1	1	1	5	5	5	5	5	5	5	5	5	5	5	5	5	5	5	5	5	5	5	5	5	5	5	4	5	5	5	5	5	5
272	38	4	2	2	1	15	15	48	7	1	1	1	1	1	1	1	1	1	1	5	5	5	5	5	5	5	5	5	5	5	5	5	5	5	5	5	5	5	5	5	5	5	4	5	5	5	5	5	5
273	31	3	2	1	1	9	8	40	8	1	1	1	1	1	1	1	1	1	1	4	4	5	5	4	5	5	5	5	4	5	5	4	4	3	4	5	3	5	4	4	5	4	5	5	5	5	5	5	5
274	32	2	2	1	1	9	8	72	8	1	1	1	1	1	1	1	1	1	1	4	4	5	5	5	4	5	5	4	5	5	5	4	4	5	5	5	4	5	4	5	5	5	5	5	5	5	5	5	5
275	23	3	1	1	1	1.5	0.3	72	8	0	1	1	1	1	1	1	1	0	1	4	4	5	5	5	4	4	4	4	5	5	5	5	5	5	5	4	4	4	3	5	5	4	4	5	5	5	4	5	5
276	43	3	2	1	1	20	20	40	0	1	1	1	1	1	1	1	1	1	1	4	4	5	5	5	4	5	5	4	5	5	5	4	4	5	5	5	5	4	4	4	4	4	4	5	5	5	4	4	4
277	28	4	1	1	1	5	3	72	8	1	1	1	1	1	1	1	1	0	0	4	4	5	5	5	4	4	4	4	5	5	5	5	5	5	4	5	4	5	4	5	4	5	4	5	5	5	5	4	4
278	28	3	1	2	1	5	5	40	10	1	1	1	1	1	1	1	1	0	1	4	4	4	4	0	4	4	4	4	4	4	4	4	4	4	4	4	4	4	4	4	4	4	4	5	5	5	5	3	1
279	48	4	2	2	1	23	15	40	8	0	1	1	1	1	1	1	1	1	1	4	4	4	3	4	4	5	5	3	4	4	5	5	4	3	4	5	3	5	4	4	5	4	5	5	5	5	4	4	4
280	55	4	2	2	2	30	15	40	0	1	1	1	1	1	1	1	1	1	1	2	1	4	4	2	4	4	4	4	3	4	4	4	4	4	4	4	3	4	4	4	4	4	5	5	5	5	5	5	5
281	31	3	2	2	1	5	5	72	2	1	1	1	1	1	1	1	1	1	1	4	4	4	4	3	4	5	4	4	4	4	4	4	4	4	4	4	3	4	3	4	4	4	5	5	5	5	4	5	4
282	34	3	2	2	1	13	12	48	8	1	1	1	1	1	1	1	1	0	1	4	4	5	5	4	4	5	5	5	5	5	5	5	5	4	5	5	4	4	4	4	4	4	5	5	5	5	4	4	4
283	48	2	2	4	1	8	8	60	7	1	1	1	1	1	1	1	1	1	1	5	4	4	4	4	4	5	5	5	4	4	4	5	5	5	4	5	3	4	4	4	5	5	4	4	4	4	4	4	4
284	54	3	2	4	1	24	24	50	7	0	1	1	1	1	1	1	1	1	0	4	4	4	4	4	4	4	4	4	4	4	4	4	4	4	4	4	4	4	4	4	4	4	5	5	5	5	5	4	4
285	30	3	1	4	1	7	7	60	7	0	1	1	1	1	1	1	1	1	0	4	4	4	4	4	4	4	4	4	4	4	4	4	4	4	4	4	4	4	4	4	4	4	5	5	5	5	5	4	4
286	45	4	1	4	1	20	20	48	8	1	1	1	1	1	1	2	1	1	0	4	4	4	5	4	4	5	5	5	5	5	5	4	4	4	4	4	4	4	4	4	4	4	5	5	5	5	4	4	5
287	38	3	2	4	2	16	16	40	0	1	1	1	1	1	1	1	1	1	0	4	4	4	5	5	5	4	4	4	4	5	5	4	4	4	5	5	5	4	4	5	5	5	5	4	4	4	4	4	4
288	36	3	2	4	1	14	14	46	8	0	1	1	1	1	1	2	1	1	1	4	3	5	5	3	5	5	5	5	4	4	4	4	5	5	5	5	5	4	4	3	4	4	4	4	5	5	4	4	4
289	31	3	2	4	1	9	9	40	0	0	1	1	1	1	1	2	1	0	1	4	4	4	4	4	4	4	4	4	4	4	4	4	4	4	4	4	0	4	0	4	4	4	4	5	5	5	5	5	5
290	31	3	2	4	1	9	9	60	8	0	1	1	1	1	1	2	1	1	0	4	4	4	4	4	4	4	4	4	4	4	4	4	4	4	4	4	4	4	4	4	4	4	4	4	4	4	5	5	4
291	39	3	2	4	1	16	16	55	7	0	1	1	1	1	1	1	1	1	1	4	4	4	5	4	4	5	5	5	5	5	5	4	4	4	4	4	4	4	4	4	4	4	5	5	5	5	4	4	5
292	32	3	2	4	1	9	9	40	0	1	1	1	1	1	1	2	1	0	0	5	5	5	5	5	4	5	5	5	4	4	4	5	4	4	5	5	3	5	4	4	4	4	5	5	5	5	2	4	2
293	39	3	2	4	1	16	14	55	8	1	1	1	1	1	1	1	1	1	1	4	4	4	5	4	5	5	5	5	4	5	4	5	4	4	5	4	4	4	4	4	5	4	4	5	5	5	4	4	4
294	37	3	2	4	1	16	14	55	8	1	1	1	1	1	1	1	1	1	1	4	4	4	5	4	5	5	5	5	4	5	4	5	4	4	5	4	4	4	4	4	5	4	4	5	5	5	4	4	4
295	31	2	2	4	1	9	8	55	8	1	1	1	1	1	1	1	1	1	1	4	4	4	5	4	5	5	5	5	4	5	4	5	4	4	5	4	4	4	4	4	5	4	4	5	5	5	4	4	4
296	34	2	2	1	1	10	10	72	8	1	1	1	1	1	1	1	1	1	1	4	4	4	4	3	4	4	4	4	4	4	4	5	5	5	5	5	5	5	4	5	5	5	5	5	5	5	5	5	5
297	40	2	2	1	1	18	18	72	8	1	1	1	1	1	1	1	1	1	1	4	4	4	4	3	4	5	5	4	5	5	5	4	4	4	5	5	4	5	3	5	5	4	4	5	5	5	1	5	5
298	36	3	2	1	1	14	14	72	8	1	1	1	1	1	1	1	1	1	1	4	4	4	4	3	4	4	4	4	4	4	4	5	5	5	5	5	5	5	4	5	5	4	5	5	5	5	5	5	5
299	38	3	2	1	1	15	15	72	8	1	1	1	1	1	1	1	1	1	1	4	4	4	4	3	4	4	4	4	4	4	4	5	5	5	5	5	5	5	4	5	5	5	5	5	5	5	5	5	5
300	28	3	1	1	1	6	6	72	8	1	1	1	1	1	1	1	1	1	1	4	4	4	4	3	4	4	4	4	4	4	4	5	5	5	5	5	5	5	4	5	5	4	5	5	5	5	5	5	5
301	36	3	2	1	1	14	10	72	8	0	1	1	1	1	1	2	1	1	1	4	4	4	4	3	4	4	4	4	4	4	4	5	5	5	5	5	5	5	4	5	5	4	5	5	5	5	5	5	5
302	35	4	2	1	2	12	12	40	0	1	1	1	1	1	1	1	1	1	1	4	4	4	4	4	4	4	4	4	5	5	5	5	5	4	5	5	4	5	4	5	5	5	5	5	5	5	5	5	5
303	38	2	2	1	1	14	13	72	8	1	1	1	1	1	1	1	1	1	1	4	4	4	4	3	4	4	4	4	4	4	4	5	5	5	5	5	5	5	4	5	5	5	5	5	5	5	5	5	5
304	28	3	1	1	1	6	6	72	8	1	1	1	1	1	1	1	1	1	1	4	4	4	4	3	4	4	4	4	4	4	4	5	5	5	5	5	5	5	4	5	5	5	5	5	5	5	5	5	5
305	31	2	2	1	1	7	7	72	8	1	1	1	1	1	1	1	1	1	1	4	4	4	4	3	4	4	4	4	4	4	4	5	5	5	5	5	5	5	4	5	5	5	4	5	5	5	4	5	5
306	36	3	1	1	1	14	5	60	7	0	1	1	1	1	1	2	1	1	1	5	5	5	5	5	5	5	5	5	5	5	5	2	5	4	5	5	4	5	4	4	4	4	5	5	5	5	4	4	4
307	36	3	2	1	1	14	5	64	7	1	1	1	1	1	1	2	1	1	1	5	5	5	5	5	5	5	5	5	5	5	5	2	5	5	5	5	4	5	4	4	4	4	5	5	5	5	4	4	4
308	33	3	1	1	1	9	9	60	7	1	1	1	1	1	2	2	1	1	0	4	4	4	4	4	4	4	4	4	4	4	4	4	4	4	4	4	4	4	4	4	4	4	5	5	5	5	5	5	5
309	34	3	2	1	1	5	5	40	7	1	1	1	1	1	1	1	1	1	1	4	4	5	5	5	5	5	5	5	5	5	5	4	4	5	5	5	4	4	4	4	4	4	4	4	4	4	4	4	4
310	24	3	1	1	1	1	1	56	6	1	1	1	1	1	1	2	1	0	0	4	4	4	4	4	4	4	4	4	4	4	4	4	4	4	5	5	1	4	4	4	4	4	4	5	5	5	1	4	4
311	43	3	4	1	1	21	5	40	0	1	1	1	1	1	1	2	1	1	1	5	5	5	5	5	5	5	5	5	5	5	5	2	5	5	5	5	4	5	4	4	4	4	5	5	5	5	4	4	4
312	36	4	3	1	1	15.3	5	64	8	0	1	1	1	1	1	1	1	1	1	5	5	5	5	5	5	5	5	5	5	5	5	2	5	5	5	5	4	5	4	4	4	4	5	5	5	5	5	5	5
313	43	4	2	1	2	23	5	64	8	1	1	1	1	1	1	1	1	1	1	5	5	5	5	4	5	5	5	5	4	5	5	5	4	5	5	4	5	5	5	5	4	4	5	5	5	5	5	5	5
314	31	2	2	3	1	7	8	40	8	0	1	1	1	1	1	1	1	0	0	4	4	4	4	4	4	4	4	4	4	4	4	5	5	5	4	5	4	4	5	4	4	4	5	5	5	5	2	2	2
315	31	3	2	3	1	9	9	40	0	1	1	1	1	1	1	1	1	1	1	3	3	4	4	3	3	4	4	4	4	4	4	4	4	4	4	4	4	4	4	4	4	4	5	5	5	5	3	4	3
316	31	2	2	3	1	9	9	40	8	1	1	1	1	1	1	2	1	1	1	4	3	4	5	3	5	5	5	5	4	4	4	4	4	4	4	5	4	5	3	4	5	3	4	5	5	5	2	2	2
317	29	2	2	3	1	8	6	40	8	1	1	1	1	1	1	1	1	1	1	4	3	4	4	3	4	5	5	5	4	4	4	4	4	4	4	4	2	4	3	4	4	4	4	5	5	5	2	2	2
318	32	2	2	3	1	9	9	40	8	1	1	1	1	1	1	2	1	1	1	4	3	4	4	3	4	5	5	5	4	4	4	4	4	4	4	4	2	4	3	4	4	4	4	5	5	5	2	2	2
319	29	2	2	3	1	7	6	40	8	1	1	1	1	1	1	2	1	1	1	4	3	4	5	3	5	5	5	5	4	4	4	4	4	4	4	5	4	5	3	4	5	4	4	5	5	5	2	2	2
320	32	2	2	3	1	9	9	40	8	1	1	1	1	1	1	2	1	0	1	4	3	4	5	3	5	5	5	5	4	4	4	4	4	4	4	3	2	5	3	4	4	4	5	5	5	5	4	5	4
321	35	3	2	3	2	13	13	40	0	1	1	1	1	1	1	1	1	1	1	5	5	5	5	3	5	5	5	5	5	5	5	5	5	5	5	5	5	5	5	5	5	5	5	5	5	5	5	5	5
322	33	2	2	3	1	9	9	40	8	1	1	1	1	1	1	2	1	1	1	4	3	4	5	3	5	5	5	5	4	4	4	4	4	4	4	5	4	5	3	4	5	4	4	5	5	5	2	2	2
323	33	2	2	3	1	10	10	40	8	1	1	1	1	1	1	2	1	1	1	3	3	4	4	3	3	4	4	4	4	4	4	4	4	4	4	4	4	4	4	4	4	4	5	5	5	5	3	4	3
324	55	4	2	4	2	33	10	40	0	1	1	1	1	1	1	1	1	1	1	5	4	5	5	3	5	5	5	5	5	5	4	4	5	4	5	2	1	5	5	5	4	5	5	5	5	5	4	4	4
325	46	4	2	4	1	21	18	40	7	1	1	1	1	1	1	1	1	1	0	4	2	5	4	4	4	5	5	5	4	4	4	5	5	4	5	5	5	5	5	5	5	4	5	5	5	5	4	4	4
326	46	4	2	4	1	24	24	40	8	0	1	1	1	1	1	1	1	0	0	3	4	4	5	4	4	4	4	4	4	4	5	4	4	5	4	4	3	4	4	5	5	4	4	5	4	5	4	4	4
327	32	2	2	4	1	10	10	40	0	1	1	1	1	1	1	1	1	1	1	5	4	5	5	3	5	5	5	5	5	5	4	4	5	4	5	2	1	5	5	5	4	5	5	5	5	5	4	4	4
328	36	2	2	4	1	13	13	40	6	1	1	1	1	1	1	1	1	1	1	5	4	5	5	2	5	5	5	5	5	5	4	4	5	4	5	2	1	5	5	5	4	5	5	5	5	5	4	4	4
329	31	3	2	4	1	10	8	40	0	1	1	1	1	1	1	1	1	1	1	4	4	4	5	4	4	5	5	5	4	4	4	5	0	4	5	2	5	5	5	4	4	5	4	4	4	4	4	4	4
330	36	3	2	4	1	14	14	40	0	1	1	1	1	1	1	1	1	1	1	5	4	5	5	3	5	5	5	5	5	5	4	4	5	4	5	2	1	5	5	5	4	5	5	5	5	5	4	4	4
331	35	3	2	4	1	14	14	56	0	1	1	1	1	1	1	2	1	0	1	4	4	4	4	4	4	4	4	4	4	4	4	5	5	4	4	5	4	5	4	4	0	0	5	5	5	5	5	4	4
332	40	4	2	4	1	22	22	40	6	1	1	1	1	1	1	1	1	1	1	4	4	4	4	4	4	4	4	5	5	5	5	4	4	4	4	4	4	4	4	4	5	5	4	4	4	4	4	4	4
333	42	3	2	4	1	17	17	40	0	1	1	1	1	1	1	1	1	1	1	5	4	5	5	3	5	5	5	5	5	5	4	4	5	4	5	2	1	5	5	5	4	5	5	5	5	5	4	4	4
334	37	3	2	4	1	15	15	40	0	1	1	1	1	1	1	1	1	1	1	5	4	5	5	3	5	5	5	5	5	5	4	4	5	4	5	2	1	5	5	5	4	5	5	5	5	5	4	4	4
335	31	3	2	4	1	7	7	40	0	1	1	1	1	1	1	1	1	1	1	5	4	5	5	3	5	5	5	5	5	5	4	4	5	4	5	2	1	5	5	5	4	5	5	5	5	5	4	4	4
336	48	2	2	4	1	24	24	40	7	1	1	1	1	1	1	1	1	1	1	5	4	5	5	3	5	5	5	5	5	5	4	4	5	4	5	2	1	5	5	5	4	5	5	5	5	5	4	4	4
337	41	4	2	2	1	17	16.5	60	7	1	1	1	1	1	1	1	1	1	1	4	4	4	5	4	4	5	5	5	5	5	5	5	5	5	5	5	5	5	5	5	5	5	5	5	5	5	4	5	5
338	38	3	2	2	1	17	16	60	7	0	1	1	1	1	1	1	1	1	0	4	4	4	5	4	4	5	5	5	5	5	5	5	5	5	4	5	5	4	5	4	5	5	5	5	5	5	4	5	5
339	34	3	2	2	1	13	13	60	7	0	1	1	1	1	1	1	1	1	1	4	4	5	5	4	5	4	4	4	4	3	3	4	4	4	4	5	4	5	4	4	4	4	4	5	5	5	4	5	4
340	45	3	2	2	1	23	11	40	8	1	1	1	1	1	1	1	1	1	1	5	5	5	5	5	4	5	5	5	4	4	4	4	4	4	4	4	4	4	4	4	4	4	5	5	5	5	1	4	4
341	28	3	2	2	1	6	6	48	8	1	1	1	1	1	2	2	1	1	0	4	4	4	4	4	4	4	4	4	4	4	4	4	4	5	4	4	4	4	4	4	4	4	4	4	4	4	4	2	4
342	35	3	2	2	1	13	13	48	8	1	1	1	1	1	1	2	1	1	0	4	4	4	4	4	4	4	4	4	4	4	4	4	4	4	4	4	4	4	4	4	4	4	4	5	5	4	2	3	4
343	44	3	2	2	1	22	21	48	8	1	1	1	1	1	1	2	1	1	0	4	4	4	4	4	4	5	5	5	5	5	5	4	4	4	4	4	4	4	4	4	4	4	4	4	5	5	2	3	4
344	37	3	2	2	1	15	15	48	8	1	1	1	1	1	1	1	1	1	0	4	4	4	4	4	4	4	4	4	4	4	4	4	4	4	4	4	4	4	4	4	4	4	4	4	4	4	4	2	4
345	28	3	2	2	1	7	7	48	8	1	1	1	1	1	1	1	1	1	0	4	4	4	3	4	4	4	4	4	5	4	4	4	4	4	5	4	3	4	4	4	5	4	4	5	5	5	4	3	4
346	27	3	1	2	1	5	5	60	7	0	1	1	1	1	1	2	1	1	0	4	4	4	5	4	4	5	5	5	5	5	5	5	5	4	5	5	3	4	3	4	4	3	5	5	5	5	4	5	5
347	38	3	2	2	1	18	15	48	8	1	1	1	1	1	1	1	1	1	0	4	4	4	4	4	4	4	4	4	4	4	4	4	4	4	4	4	4	4	4	4	4	4	4	4	4	4	4	2	4
348	54	4	2	2	2	28	5	40	0	0	1	1	1	1	1	1	1	1	1	5	5	5	5	5	5	5	5	5	5	5	5	4	5	4	4	5	5	5	4	4	4	4	4	5	5	5	4	4	4
349	34	3	2	1	2	12	12	40	10	1	1	1	1	1	1	1	1	1	1	5	3	5	5	5	5	5	5	5	5	5	5	5	5	5	5	5	5	5	3	5	5	5	5	5	5	5	5	4	4
350	34	2	2	1	1	12	8	41	10	1	1	1	1	1	1	1	1	1	1	4	4	4	4	3	4	4	4	4	4	4	4	5	5	4	4	4	4	4	3	4	4	4	5	5	5	5	5	5	5
351	34	3	2	1	1	15	10	80	9	1	1	1	1	1	1	1	1	1	1	5	5	5	5	5	5	5	5	5	5	5	5	5	5	5	5	5	5	5	5	5	5	5	5	5	5	5	5	5	5
352	44	4	2	1	2	20	20	40	0	1	1	1	1	1	1	1	1	1	1	5	3	5	5	5	5	5	5	5	5	5	5	5	5	5	5	5	5	5	3	5	5	5	5	5	5	5	5	4	4
353	30	3	1	1	1	7	6	40	7	1	1	1	1	1	1	1	1	1	1	5	3	5	5	5	5	5	5	5	5	5	5	5	5	5	5	5	4	5	3	5	5	5	5	5	5	5	5	5	5
354	28	3	1	1	1	3	3	40	7	1	1	1	1	1	1	1	1	1	1	5	3	5	5	5	5	5	5	5	5	5	5	5	5	5	5	5	4	5	3	5	5	5	5	5	5	5	5	5	5
355	34	3	2	1	1	8	7	40	8	1	1	1	1	1	1	1	1	1	1	4	3	5	5	5	5	5	5	5	5	5	5	5	5	5	5	5	4	5	3	5	5	5	5	5	5	5	5	5	5
356	31	3	2	1	1	8	8	40	0	1	1	1	1	1	1	1	1	1	1	4	3	5	5	3	5	5	5	4	4	4	3	5	5	5	5	5	3	5	4	4	5	5	4	4	4	4	4	2	4
357	30	3	1	1	1	8	7	40	8	1	1	1	1	1	1	1	1	1	1	4	5	5	5	4	5	5	5	5	5	5	4	4	4	4	5	5	4	5	4	5	4	4	5	5	5	5	5	4	5
358	31	3	2	1	1	8	6	40	7	1	1	1	1	1	1	1	1	1	1	4	5	5	5	4	5	5	5	5	5	5	5	5	5	5	5	5	2	5	4	4	4	5	4	5	5	5	4	5	5
359	33	3	2	1	1	7	7	48	7	1	1	1	1	1	1	2	1	1	1	3	2	4	4	4	4	5	5	5	4	4	4	3	4	5	4	4	3	4	3	4	4	4	2	5	5	5	5	5	5
360	32	3	2	1	1	10	9	40	7	1	1	1	1	1	1	1	1	1	1	4	5	5	5	4	5	5	5	5	5	5	5	5	5	5	5	5	2	5	4	4	4	5	4	5	5	5	4	5	5
361	31	3	1	1	1	7	7	40	7	1	1	1	1	1	1	1	1	1	1	5	4	4	4	5	5	5	5	5	5	5	5	5	5	5	5	5	4	5	4	5	5	5	5	5	5	5	3	5	5
362	39	4	2	1	2	17	7.5	40	0	1	1	1	1	1	1	1	1	1	1	4	4	5	4	5	5	5	5	5	5	5	5	4	4	4	4	4	3	5	4	4	4	4	5	5	5	5	5	5	5
363	31	3	2	1	1	7	7	40	0	1	1	1	1	1	1	1	1	1	1	4	5	5	5	5	5	5	5	5	5	5	5	4	4	4	5	5	5	4	4	5	5	5	5	5	5	5	5	5	5
364	39	3	2	1	1	7	7	64	10	0	1	1	1	1	1	1	1	1	1	4	4	4	4	3	4	4	4	3	4	3	3	4	4	4	4	4	3	4	3	3	4	4	3	4	4	4	3	3	3
365	41	4	2	1	2	20	4	40	0	1	1	1	1	1	1	1	1	1	1	4	4	5	5	4	5	5	5	5	5	5	5	5	5	5	5	5	5	5	5	5	5	5	5	5	5	5	5	5	5
366	30	2	2	1	1	8	8	72	8	1	1	1	1	1	1	1	1	1	1	5	4	5	4	4	5	5	5	5	4	5	4	3	4	4	5	5	5	5	2	4	5	5	4	5	5	5	5	5	5
367	41	2	2	1	1	19	16	40	8	1	1	1	1	1	2	2	1	1	1	4	3	4	5	5	5	5	5	4	4	5	4	4	4	3	4	4	3	4	3	5	5	3	5	5	5	5	5	5	5
368	32	3	2	1	1	10	10	40	0	1	1	1	1	1	1	1	1	1	1	4	4	4	4	4	4	4	4	4	4	4	4	4	4	4	4	4	4	4	4	4	4	4	4	4	5	5	4	4	4
369	47	2	2	1	1	17	17	40	0	1	1	1	1	1	1	1	1	1	1	4	4	4	4	4	4	4	4	4	4	4	4	4	4	4	4	4	4	4	4	4	4	4	4	4	5	5	4	4	4
370	30	2	2	1	1	7	6	40	7	1	1	1	1	1	1	1	1	1	1	4	5	5	5	5	5	5	5	5	5	4	4	4	4	4	4	4	3	4	3	4	4	4	4	5	5	5	4	4	3
371	40	2	2	1	1	12	12	40	7	1	1	1	1	1	1	2	1	1	1	4	4	5	5	5	5	5	5	5	5	4	4	4	4	4	4	4	2	4	3	4	4	4	2	5	5	5	4	4	3
372	34	2	2	1	1	13	13	72	7	1	1	1	1	1	1	2	1	1	1	4	4	4	5	5	5	5	5	5	5	5	5	5	5	4	5	5	4	5	4	4	4	5	5	5	5	5	5	5	5
373	35	3	2	4	1	13	13	55	7	1	1	1	1	1	1	1	1	1	1	4	4	4	4	4	4	4	4	4	4	4	4	4	4	4	4	4	3	4	4	4	4	4	4	5	5	5	5	5	5
374	29	3	2	4	1	6	6	55	8	1	1	1	1	1	1	1	1	1	1	5	4	4	4	4	4	5	5	5	4	4	4	4	4	4	4	3	3	4	3	4	4	4	4	4	4	4	3	4	4
375	33	2	2	4	1	11	11	55	7	1	1	1	1	1	1	2	1	1	1	4	3	5	4	3	4	5	5	5	5	5	5	5	5	5	5	4	3	5	4	5	5	4	5	5	5	5	1	4	4
376	29	2	2	4	1	7	7	64	8	1	1	1	1	1	1	2	1	1	1	4	4	4	4	4	4	5	5	5	4	4	4	4	4	4	4	3	3	4	3	4	4	4	4	4	4	4	3	4	4
377	26	3	1	4	1	2.8	2.8	64	8	1	1	1	1	1	1	2	1	1	1	4	4	4	4	4	4	5	5	5	4	4	4	4	4	4	4	3	3	4	3	4	4	4	4	4	4	4	3	4	4
378	33	2	2	4	1	7	7	64	8	1	1	1	1	1	1	2	1	1	1	4	4	4	4	4	4	5	5	5	4	4	4	4	4	4	4	3	3	4	3	4	4	4	4	4	4	4	3	4	4
379	28	2	1	4	1	7	7	64	8	0	1	2	1	2	1	2	1	0	0	4	4	4	5	3	5	5	3	4	4	4	5	4	4	3	4	3	3	4	3	4	4	3	4	5	5	5	4	3	4
380	32	3	2	4	1	10	10	55	7	1	1	1	1	1	1	1	1	1	1	4	4	4	4	4	4	4	4	4	4	4	4	4	4	4	4	4	4	4	4	4	4	4	4	5	5	5	5	5	5
381	32	3	2	4	1	7	7	64	8	1	1	1	1	1	1	1	1	1	1	5	5	5	5	5	5	5	5	5	5	5	5	4	4	4	4	5	4	4	4	4	4	4	4	4	4	4	4	4	4
382	33	3	2	4	1	12	12	55	7	1	1	1	1	1	1	1	1	1	1	4	4	4	4	4	4	4	4	4	4	4	4	4	4	4	4	4	3	4	4	4	4	4	4	5	5	5	5	5	5
383	27	3	1	4	1	4	4	60	8	1	1	1	1	1	1	2	1	1	0	4	4	4	5	5	5	5	4	5	5	4	5	3	4	4	4	4	4	4	4	4	4	4	5	5	5	5	4	4	4
384	34	2	2	4	1	10	12	64	8	1	1	1	1	1	1	2	1	1	1	4	4	4	4	4	4	5	5	5	4	4	4	4	4	4	4	3	3	4	3	4	4	4	4	4	4	4	3	4	4
385	33	3	2	4	1	10	12	64	8	1	1	1	1	1	1	2	1	1	1	4	4	4	4	4	5	5	5	5	4	4	4	4	4	4	4	3	3	4	3	4	4	4	4	5	5	5	4	4	5
386	40	3	2	4	1	19	19	50	7	1	1	1	1	1	1	1	1	1	1	4	4	5	4	4	5	5	5	5	5	5	5	4	4	4	4	4	4	4	4	5	5	3	5	5	5	5	5	4	4
387	46	3	2	4	1	20	20	55	7	1	1	1	1	1	1	1	1	1	1	4	4	4	4	4	4	4	4	4	4	4	4	4	4	4	4	4	3	4	4	4	4	4	4	5	5	5	5	5	5
388	40	3	2	4	1	15	15	40	8	1	1	1	1	1	1	1	1	1	1	5	5	5	5	5	5	5	5	5	5	5	5	4	4	5	5	5	5	5	5	5	5	5	4	5	5	5	5	5	5
389	45	3	2	4	1	20	20	64	8	1	1	1	1	1	1	2	1	1	1	4	4	4	4	4	4	5	5	5	4	4	4	4	4	4	4	4	3	4	3	4	4	4	4	4	4	4	4	4	4
390	47	3	2	4	1	24	24	60	8	1	1	1	1	1	1	1	1	1	1	4	4	4	4	4	4	4	4	4	4	4	4	4	4	4	4	4	4	4	4	4	4	4	4	4	4	4	2	4	4
391	52	3	2	4	1	30	30	40	0	1	1	1	1	1	1	1	1	1	0	5	5	5	5	5	5	5	5	5	5	5	5	4	4	4	5	5	4	5	3	4	4	4	4	4	4	5	5	5	5
392	56	3	2	4	2	30	30	40	0	0	1	1	1	1	1	1	1	1	1	5	1	5	5	4	5	5	5	5	5	5	5	4	5	5	4	5	4	5	5	5	5	5	5	5	5	5	2	5	5
393	35	2	2	1	1	12	12	72	8	1	1	1	1	1	1	1	1	1	1	4	4	5	4	5	5	5	5	4	5	5	5	4	4	4	4	4	2	5	4	5	5	4	5	5	5	5	4	4	4
394	28	3	2	1	1	5	5	49	7	1	1	1	1	1	1	1	1	1	0	4	4	4	4	4	4	4	4	4	4	4	4	4	4	4	4	4	4	4	4	4	4	4	4	5	5	5	5	5	5
395	38	3	2	1	1	6	6	48	8	1	1	1	1	1	1	2	1	1	1	4	4	4	4	4	4	4	4	4	4	4	4	4	4	4	4	4	4	4	3	4	4	4	4	4	4	4	4	4	4
396	29	3	1	1	1	7	7	55	6	1	1	1	1	1	1	1	1	1	1	5	5	5	5	5	5	5	5	5	5	5	5	5	5	5	5	5	5	5	5	5	5	5	4	4	4	4	4	4	4
397	36	2	2	3	1	15	15	40	8	1	1	1	1	1	1	1	1	1	1	0	3	4	3	3	4	4	4	4	4	4	3	4	4	4	4	4	4	4	4	4	5	3	1	5	5	5	1	4	4
398	50	1	2	3	1	27	27	80	10	1	1	1	1	1	1	2	1	1	1	4	4	4	4	4	4	4	4	4	4	4	4	2	2	4	4	4	4	4	4	4	4	3	4	4	4	4	4	4	4
399	29	2	1	3	1	8	8	64	10	1	1	1	1	1	1	1	1	1	1	5	5	5	5	5	5	5	5	5	5	5	5	5	5	4	5	5	5	5	5	4	5	5	5	5	5	5	5	5	5
400	25	3	2	3	1	2	0.8	40	10	1	1	1	1	1	1	1	1	1	1	0	3	4	3	3	4	4	4	4	4	4	3	4	4	4	4	4	4	4	4	4	5	3	1	5	5	5	1	4	4
401	35	2	2	3	1	14	14	40	8	1	1	1	1	1	1	1	1	1	1	0	3	4	3	3	4	4	4	4	4	4	3	4	4	4	4	4	4	4	4	4	5	3	1	5	5	5	1	4	4
402	53	3	2	3	1	27	16	64	7	1	1	1	1	1	1	2	1	1	1	5	0	5	5	0	5	5	5	5	5	5	5	5	5	4	4	4	0	5	5	5	4	4	5	5	5	5	4	4	4
403	29	2	2	3	1	7	5	64	8	0	1	1	1	1	1	2	1	0	1	5	5	5	5	5	5	5	5	5	5	5	5	5	5	4	4	4	3	5	4	4	5	5	4	5	5	5	3	4	4
404	37	2	2	3	1	14	14	72	8	1	1	1	1	1	1	1	1	1	1	4	4	4	4	3	5	4	5	5	4	5	4	4	4	5	4	5	2	4	4	4	4	5	5	5	5	5	4	4	4
405	35	2	2	3	1	13	13	64	7	1	1	1	1	1	1	1	1	1	1	5	5	5	5	5	5	5	5	5	5	5	5	5	4	4	5	5	4	5	3	5	5	3	5	5	5	5	5	5	5
406	29	2	2	3	1	2.5	2.5	72	10	1	1	1	1	1	1	2	1	1	1	4	4	4	4	4	5	5	5	4	4	4	5	4	4	4	5	5	5	5	5	5	5	4	1	5	5	5	1	4	4
407	28	2	1	3	1	5	5	40	10	1	1	1	1	1	1	1	1	1	1	0	3	4	3	3	4	4	4	4	4	4	3	4	4	4	4	4	4	4	4	4	4	3	1	5	5	5	1	4	4
408	31	2	2	3	1	7	7	40	8	1	1	1	1	1	1	1	1	1	1	4	4	4	4	4	5	5	5	4	4	4	5	4	4	4	5	5	5	5	5	5	5	4	1	5	5	5	1	4	4
409	26	3	1	3	1	2	2	72	10	1	1	1	1	1	1	1	1	1	1	0	5	5	5	5	5	5	5	5	5	5	5	5	5	4	5	5	5	5	5	5	5	5	5	5	5	5	5	5	5
410	29	2	2	3	1	7	6	40	7	0	1	1	1	1	1	1	1	1	1	0	3	4	3	3	4	4	4	4	4	4	3	4	4	4	4	4	4	4	4	4	4	3	1	5	5	5	1	4	4
411	43	2	2	3	1	18	18	40	7	0	1	1	1	1	1	1	1	1	1	0	3	4	3	3	4	4	4	4	4	4	3	4	4	4	4	4	4	4	4	4	4	3	1	5	5	5	1	4	4
412	51	3	2	3	2	30	30	40	0	1	1	1	1	1	1	1	1	1	0	4	4	4	5	5	5	5	5	5	4	5	5	4	5	4	4	5	5	5	5	5	5	4	4	5	5	5	5	5	5
413	27	2	2	2	1	6	6	40	0	1	1	1	1	1	1	1	1	1	1	4	4	4	5	5	5	5	5	5	4	4	4	4	4	3	3	4	4	4	4	4	4	4	5	5	5	5	5	5	5
414	52	3	2	1	1	35	35	40	0	1	1	1	1	1	1	1	1	1	0	4	4	4	3	3	3	4	5	5	5	0	0	3	3	4	4	4	5	5	5	4	4	4	4	4	4	3	5	5	4
415	47	3	2	1	2	20	20	90	6	1	1	1	1	1	1	1	1	1	1	4	4	4	4	5	5	4	4	4	5	5	5	5	4	4	5	5	2	5	3	4	5	4	5	5	5	5	3	5	5
416	25	2	1	1	1	3	3	100	10	1	1	1	1	1	1	1	1	1	0	4	5	5	4	5	5	4	4	5	5	5	5	5	5	4	5	5	1	5	3	4	5	5	5	5	5	5	5	5	5
417	39	2	2	1	1	16	10	50	10	0	1	1	1	1	1	1	1	0	0	4	4	5	4	4	4	4	4	4	4	4	5	5	5	4	5	4	5	5	3	4	5	5	4	5	5	5	4	5	5
418	23	3	2	1	1	3	3	98	8	1	1	1	1	1	1	1	1	1	1	5	5	5	5	4	5	4	4	5	4	5	5	5	4	5	5	5	1	5	3	3	5	4	5	5	5	5	5	5	5
419	30	2	2	1	1	6	6	50	0	1	1	1	1	1	1	1	1	1	1	4	4	5	5	5	5	4	5	5	5	0	0	5	4	4	5	5	1	5	3	4	4	4	5	5	5	5	4	5	4
420	36	2	2	1	1	13	13	48	0	1	1	1	1	1	1	1	1	1	1	5	5	4	4	5	5	4	4	4	4	5	4	5	5	4	5	4	1	5	3	3	5	4	5	5	5	5	4	5	5
421	25	3	1	1	1	2	2	40	7	1	1	1	1	1	1	1	1	1	0	5	4	4	4	5	5	4	5	5	4	4	5	4	5	5	4	5	1	4	3	5	4	4	4	5	5	4	4	5	4
422	26	2	2	1	1	4	4	40	0	1	1	1	1	1	1	1	1	1	1	5	4	4	5	5	4	5	4	5	5	5	4	4	5	4	4	4	1	5	2	5	4	5	4	5	5	4	5	4	4
423	27	3	2	1	1	3	3	40	7	1	1	1	1	1	1	1	1	1	0	5	4	5	5	4	5	5	5	4	5	4	4	5	5	4	5	4	1	4	3	4	5	4	5	4	5	5	3	5	4
424	26	3	2	1	1	3	3	40	7	1	1	1	1	1	1	1	1	0	0	4	4	5	5	4	5	4	4	5	4	4	5	5	5	4	5	4	4	4	5	4	5	5	5	5	5	4	5	4	4
425	34	2	2	1	1	4	4	40	0	1	1	1	1	1	1	1	1	1	0	5	5	4	5	4	4	4	5	4	5	4	4	5	4	5	5	4	1	5	3	4	5	5	4	5	4	4	3	5	4
426	32	2	2	1	1	10	10	40	7	0	1	1	1	1	1	1	1	0	1	5	5	4	4	5	4	5	5	5	4	4	5	4	5	4	4	5	4	5	1	5	5	4	4	5	5	4	4	5	4
427	32	2	2	1	1	5	5	40	7	1	1	1	1	1	1	1	1	0	0	5	4	4	5	4	5	5	4	4	4	5	4	4	5	5	4	5	2	5	3	5	4	5	4	5	4	5	3	5	5
428	35	2	2	1	1	10	10	40	0	0	1	1	1	1	1	1	1	1	0	4	4	5	5	4	5	4	4	5	4	5	4	4	4	4	5	4	1	5	2	5	4	4	5	4	5	5	4	5	5
429	30	2	2	1	1	5	5	88	7	1	1	1	1	1	1	1	1	1	1	3	4	4	4	4	4	4	4	4	4	4	4	4	4	4	4	4	2	4	2	4	4	4	4	4	4	4	1	4	4
430	38	2	2	2	1	15	15	64	8	1	1	1	1	1	1	1	1	1	1	4	4	5	4	4	4	4	5	3	4	4	4	4	4	3	4	4	5	4	4	4	4	4	5	5	5	5	5	5	5
431	42	2	2	1	1	8	8	88	7	1	1	1	1	1	1	1	1	1	1	3	4	4	4	4	4	4	4	4	4	4	4	4	4	4	4	4	2	4	2	4	4	4	4	4	4	4	1	4	4
432	33	2	2	1	1	10	10	88	7	1	1	1	2	2	1	1	1	1	0	4	4	4	5	4	5	5	5	5	5	5	5	5	5	5	5	5	3	5	5	5	5	5	5	5	5	5	2	5	5
433	30	2	2	1	1	12	12	40	7	1	1	1	1	1	1	1	1	1	0	4	4	5	4	5	4	5	5	4	4	4	4	4	3	3	4	4	4	5	5	5	5	4	4	5	5	5	4	5	4
434	25	2	2	5	1	4	4	40	4	1	1	1	1	1	1	1	1	1	1	4	4	4	4	4	4	5	5	4	5	5	5	4	4	5	5	5	4	5	3	5	5	5	4	5	5	5	2	4	4
435	35	2	2	5	1	14	14	40	5	1	1	1	1	1	1	1	1	1	1	4	4	4	4	4	4	5	5	4	5	5	5	4	4	5	5	5	4	5	3	5	5	5	4	5	5	5	2	4	4
436	49	2	2	5	1	22	17	40	4	1	1	1	1	1	1	1	1	1	1	4	4	4	4	4	4	5	5	4	5	5	5	4	4	5	5	5	4	5	3	5	5	5	4	5	5	5	2	4	4
437	35	2	2	5	1	14	5	40	5	1	1	1	1	1	1	1	1	1	1	4	4	5	5	5	3	5	5	4	5	5	5	4	4	5	5	5	4	5	3	5	5	5	4	5	5	5	2	4	4
438	36	2	2	5	1	15	15	40	5	1	1	1	1	1	1	1	1	1	1	4	4	5	5	5	3	5	5	4	5	5	5	4	4	5	5	5	4	5	3	5	5	5	4	5	5	5	2	4	4
439	29	3	2	5	1	6	4	40	4	1	1	1	1	1	1	1	1	1	1	4	4	4	4	4	4	5	5	4	5	5	5	4	4	5	5	5	4	5	3	5	5	5	4	5	5	5	2	4	4
440	41	3	2	5	2	18	16	40	5	1	1	1	1	1	1	1	1	1	1	4	4	4	4	4	5	4	4	5	5	4	4	4	4	3	4	4	4	5	2	4	4	3	4	5	5	5	3	5	5
441	35	2	2	5	1	13	9	40	4	1	1	1	1	1	1	1	1	1	1	4	4	4	4	4	4	5	5	4	5	5	5	4	4	5	5	5	4	5	3	5	5	5	4	5	5	5	2	4	4
442	47	3	2	5	1	24	5	40	4	1	1	1	1	1	1	1	1	1	1	4	4	4	4	4	4	5	5	4	5	5	5	4	4	5	5	5	4	5	3	5	5	5	4	5	5	5	2	4	4
443	39	2	2	2	1	16	6	78	10	1	1	1	1	1	1	1	1	0	1	4	4	5	5	5	5	5	5	5	5	5	5	5	5	5	5	5	5	5	5	5	5	5	5	5	5	5	4	5	5
444	28	2	2	2	1	5	5	80	7	1	1	1	1	1	1	1	1	1	1	4	3	5	5	3	4	5	4	5	5	4	5	5	4	4	5	4	3	4	4	4	4	3	4	4	5	5	4	5	5
445	53	3	2	2	2	31	10	40	0	1	1	1	1	1	1	1	1	1	1	4	4	4	4	4	4	4	4	4	4	4	5	5	4	5	4	4	4	4	4	4	4	4	4	4	4	4	4	4	4
446	25	3	1	2	1	3	1	80	7	1	1	1	1	1	1	1	1	1	1	4	4	5	5	5	5	4	4	5	5	4	5	4	4	5	4	5	2	5	2	4	4	3	5	5	5	5	5	5	5
447	37	3	2	2	1	15	15	64	8	1	1	1	1	1	1	2	1	1	1	4	4	4	5	5	5	5	5	5	5	5	4	4	5	4	5	5	5	4	4	4	4	4	5	5	5	5	5	5	5
448	28	3	2	2	1	6	2	64	8	1	1	1	1	1	1	1	1	1	1	4	4	4	5	5	5	5	5	5	5	4	4	4	5	4	5	5	4	4	4	4	4	4	4	5	5	5	5	5	5
449	36	2	2	2	1	15	15	72	8	1	1	1	1	1	1	1	1	1	1	4	4	5	5	5	5	5	5	5	5	5	5	5	5	5	5	5	5	4	4	5	5	4	4	5	5	5	1	4	4
450	36	2	2	2	1	14	14	80	7	1	1	1	1	1	1	1	1	1	1	4	3	4	4	3	4	5	5	5	5	5	5	5	5	4	5	5	3	5	4	5	5	5	4	4	4	4	5	5	5
451	33	2	2	2	1	10	10	72	8	1	1	1	1	1	1	2	1	1	1	3	3	3	3	3	3	4	4	4	4	4	4	4	4	4	4	4	4	4	4	4	4	4	5	5	5	5	4	4	4
452	29	2	2	2	1	6	6	64	8	1	1	1	1	1	1	2	1	1	1	4	4	5	5	5	5	5	5	5	5	5	5	5	5	5	5	5	5	4	4	5	5	4	4	5	5	5	5	5	4
453	46	2	2	2	1	22	20	64	8	1	1	1	1	1	1	2	1	1	1	4	4	5	5	5	5	5	4	4	5	4	5	4	4	5	4	5	2	5	2	5	5	3	5	5	5	5	5	5	5
454	33	2	2	2	1	10	10	80	7	0	1	1	1	1	1	1	1	1	1	4	2	4	4	3	4	4	4	4	4	4	4	4	4	4	4	4	3	4	2	4	4	4	4	5	5	5	4	4	4
455	31	2	1	2	1	8	8	80	8	1	1	1	1	1	1	2	1	1	1	4	2	4	4	3	4	4	4	4	4	4	4	4	4	4	4	4	3	4	2	4	4	4	4	5	5	5	4	4	4
456	27	2	2	3	1	3	3	80	7	1	1	1	1	1	1	1	1	1	1	4	2	4	4	3	4	4	4	4	4	4	4	4	4	4	4	4	3	4	2	4	4	4	4	5	5	5	4	4	4
457	33	2	2	2	1	10	10	45	5	1	1	1	1	1	1	1	1	1	1	4	4	4	4	4	4	4	4	5	5	5	5	5	5	5	5	5	5	5	5	5	5	4	5	5	5	5	5	5	5
458	28	2	1	1	1	6	5	40	8	1	1	1	1	1	1	2	1	1	1	4	4	4	4	4	4	4	4	4	4	4	4	4	4	4	4	4	2	5	4	4	5	4	5	5	5	5	5	2	5
459	30	2	2	1	1	3	2	40	7	1	1	1	1	1	1	1	1	1	1	5	5	5	4	4	4	4	4	4	4	4	4	4	4	4	4	4	0	5	3	3	4	4	4	5	5	5	5	4	4
460	38	2	2	1	1	16	3	40	0	0	1	1	1	1	1	1	1	1	1	4	5	5	4	5	5	5	5	5	4	4	4	5	5	4	4	4	4	4	4	4	4	4	5	5	5	5	4	5	4
461	32	2	2	1	1	8	2	56	7	0	1	1	1	1	1	1	1	1	1	4	5	5	4	5	5	5	5	5	4	4	4	5	5	4	4	4	4	4	4	4	4	4	5	5	5	5	4	5	4
462	29	2	2	1	1	6	4	40	8	0	1	1	1	1	1	2	1	1	1	5	5	5	5	5	5	5	5	5	5	5	5	4	5	5	5	5	2	5	4	4	4	4	1	5	5	5	2	5	5
463	26	2	2	1	1	1.5	1.5	40	7	1	1	1	1	1	1	1	1	1	1	4	4	5	5	4	4	5	4	4	4	4	5	4	4	4	5	5	2	5	4	5	5	4	4	5	5	5	5	5	5
464	30	2	2	1	1	6	4	40	7	1	1	1	1	1	1	1	1	1	1	4	4	5	5	4	4	5	4	4	4	4	5	4	4	4	5	5	2	5	4	5	5	4	4	5	5	5	5	5	5
465	42	2	2	1	1	13	4	40	7	0	1	1	1	1	2	1	1	1	1	5	5	5	5	5	5	5	5	5	5	5	5	4	4	4	4	4	2	5	4	4	5	4	1	5	5	5	2	5	5
466	29	2	1	1	1	7	4	56	7	1	1	1	1	1	1	1	1	1	1	4	5	5	4	5	5	5	5	5	4	4	4	5	5	4	4	4	4	4	4	4	4	4	5	5	5	5	4	5	4
467	33	2	2	1	1	9	4	56	7	1	1	1	1	1	1	1	1	1	1	4	5	5	5	4	5	5	5	5	5	5	5	5	5	4	4	4	4	4	4	4	4	4	5	5	5	5	4	5	4
468	29	3	2	1	1	5	3	40	6	1	1	1	1	1	1	2	1	1	1	4	4	5	5	2	5	5	4	5	5	5	5	3	5	5	5	5	2	5	4	5	5	5	1	5	5	5	2	5	5
469	29	3	1	1	1	5	4	40	6	1	1	1	1	1	1	1	1	1	1	4	5	5	5	5	5	5	5	5	5	5	5	4	5	5	5	5	2	5	4	4	4	4	1	5	5	5	2	5	5
470	33	2	2	1	1	7	5	40	8	0	1	1	1	1	1	2	1	1	1	5	5	5	5	5	5	5	5	5	5	5	5	4	5	5	5	5	2	5	4	4	4	4	1	5	5	5	2	5	5
471	28	3	2	1	1	5	1	48	7	1	1	1	1	2	1	2	1	0	0	4	4	4	4	4	4	4	4	4	4	4	4	4	4	4	4	4	4	4	3	4	4	3	5	5	5	5	5	5	5
472	47	3	2	1	2	24	4	40	0	1	1	1	1	1	1	1	1	1	1	5	4	5	5	5	5	5	5	5	4	4	4	5	5	4	4	5	2	5	2	4	4	4	5	5	5	5	5	5	5
473	30	2	2	1	1	10	4	40	7	1	1	1	1	1	1	1	1	1	1	4	4	5	5	4	4	5	4	4	4	4	5	4	4	4	5	5	2	5	4	5	5	4	4	5	5	5	5	5	5
474	37	2	2	1	1	16	4	40	7	1	1	1	1	1	1	1	1	1	1	5	5	5	5	4	5	5	5	4	4	4	5	5	5	4	5	5	4	5	5	4	4	4	5	5	5	5	4	4	4
475	40	2	2	1	1	17	4	40	7	1	1	1	1	1	1	1	1	1	1	4	4	5	5	4	4	5	4	4	4	4	5	4	4	4	5	5	1	4	4	5	5	4	4	5	5	5	5	5	5
476	29	2	2	1	1	8	4	40	0	1	1	1	1	1	1	1	1	1	1	4	4	5	5	4	4	5	4	4	4	4	5	4	4	4	5	5	2	5	4	5	5	4	4	5	5	5	5	5	5
477	29	3	2	1	1	6	4	40	7	1	1	1	1	1	1	1	1	1	1	4	4	5	5	4	4	5	4	4	4	4	5	4	4	4	5	5	1	4	4	5	5	4	4	5	5	5	5	5	5
478	30	2	2	3	1	8	6	60	8	1	1	1	1	1	1	2	1	0	0	4	4	4	4	2	4	4	4	4	4	4	4	4	4	4	4	2	4	4	4	4	4	3	5	5	5	5	4	4	4
479	32	2	2	3	1	10	3	60	7	1	1	1	1	2	1	2	1	1	1	4	4	4	4	4	4	4	4	4	4	4	4	4	4	4	4	4	4	4	3	3	4	3	4	5	5	5	4	4	4
480	29	2	2	3	1	7	5	60	6	1	1	1	1	1	1	1	1	1	1	3	3	3	3	2	4	4	4	4	4	4	4	4	4	4	4	2	4	4	4	4	4	3	5	5	5	5	4	4	4
481	29	2	2	3	1	8	8	60	7	0	1	1	1	1	1	1	1	0	0	3	3	3	3	2	4	4	4	4	4	4	4	4	4	4	4	2	4	4	4	4	4	3	5	5	5	5	4	4	4
482	29	2	2	3	1	6	4	60	8	1	1	1	1	1	1	2	1	0	0	4	4	4	4	2	4	4	4	4	4	4	4	4	4	4	4	2	4	4	4	4	4	3	5	5	5	5	4	4	4
483	30	3	2	3	1	8	4	60	8	1	1	1	1	1	1	2	1	0	0	4	4	4	4	2	4	4	4	4	4	4	4	4	4	4	4	2	4	4	4	4	4	3	5	5	5	5	4	4	4
484	30	2	2	3	1	8	5	40	0	1	1	1	1	1	1	1	1	0	0	4	4	4	4	2	4	4	4	4	4	4	4	4	4	4	4	2	4	4	4	4	4	2	5	5	5	5	4	4	4
485	43	2	2	3	1	15	4	56	6	1	1	1	1	2	1	2	1	0	1	5	4	5	4	3	4	5	5	4	4	4	4	4	4	4	4	2	4	4	4	4	4	3	5	5	5	5	4	4	4
486	39	2	2	3	1	16	8	40	5	1	1	1	1	1	1	1	1	1	0	4	4	4	4	3	4	4	4	4	4	4	4	4	4	4	4	1	4	4	4	4	4	3	5	5	5	5	4	4	4
487	28	2	1	3	1	6	6	60	7	1	1	1	1	1	1	1	1	0	0	4	4	4	4	3	4	4	4	4	4	4	4	4	4	4	4	2	4	4	4	4	4	3	5	5	5	5	4	4	4
488	33	3	2	3	1	9	9	40	7	1	1	1	1	1	1	1	1	0	1	3	2	4	4	3	4	4	4	4	4	4	4	3	4	4	4	4	4	4	3	4	4	3	4	4	4	4	4	4	4
489	28	2	2	3	1	6	6	60	8	1	1	1	1	1	1	2	1	1	1	4	4	4	4	2	5	4	4	4	4	4	4	4	4	4	4	4	4	4	2	4	4	4	4	5	5	5	4	5	5
490	42	3	2	3	2	18	10	40	5	1	1	1	1	1	1	1	1	1	1	4	4	4	4	4	4	4	4	4	4	4	4	4	4	4	4	4	4	4	4	4	4	4	5	5	5	5	4	4	4
491	27	3	1	3	1	3	3	60	8	1	1	1	1	1	1	1	1	0	1	4	4	4	5	4	5	4	5	4	4	4	4	5	5	4	4	4	4	4	4	4	5	4	5	5	5	5	5	5	5
492	42	2	2	3	1	14	8	60	7	1	1	1	1	1	1	1	1	0	0	3	3	4	5	3	4	4	5	5	4	4	4	3	4	5	4	4	5	4	4	5	4	3	4	4	3	4	5	5	4
493	28	2	2	3	1	5	5	60	7	1	1	1	1	1	1	1	1	0	0	5	5	5	5	5	5	5	5	5	4	4	4	5	5	4	4	5	4	4	5	4	4	4	4	4	5	5	5	5	5
494	32	2	2	3	1	7	7	60	8	1	1	1	1	1	1	1	1	1	1	4	4	4	4	4	4	4	4	4	4	4	4	4	4	3	4	4	2	4	4	4	4	4	4	4	4	4	4	4	4
495	30	2	2	3	1	5	2	60	8	1	1	1	1	1	1	2	1	0	0	4	4	4	4	2	4	4	4	4	4	4	4	4	4	4	4	2	4	4	4	4	4	3	5	5	5	5	4	4	4
496	29	2	2	3	1	8	6	60	8	1	1	1	1	1	1	2	1	0	0	4	4	4	4	2	4	4	4	4	4	4	4	4	4	4	4	2	4	4	4	4	4	3	5	5	5	5	4	4	4
497	29	2	2	4	1	7	7	58	10	1	1	1	1	1	1	1	1	1	1	3	4	5	4	4	5	5	4	4	4	5	5	4	4	4	4	4	4	4	4	4	4	4	5	5	5	5	5	5	5
498	32	2	2	4	1	8	7	58	10	1	1	1	1	1	1	1	1	1	0	3	4	5	4	4	5	5	3	3	3	5	5	4	4	4	4	4	4	4	4	4	4	4	5	5	5	5	5	5	5
499	51	3	2	4	1	35	35	48	0	1	1	1	1	1	1	1	1	0	0	5	5	5	5	5	5	5	5	5	5	5	5	5	5	5	5	5	5	5	5	5	5	5	5	5	5	5	5	5	5
500	51	3	2	4	2	30	18	48	4	1	1	1	1	1	1	1	1	1	0	4	4	5	4	4	5	4	5	4	5	5	5	4	4	5	5	4	4	5	4	5	4	4	5	5	5	5	5	5	5
501	33	2	2	4	1	10.4	10.4	48	9	1	1	1	1	1	1	1	1	1	0	4	4	4	4	3	4	4	4	4	4	4	4	5	5	4	4	4	3	4	4	3	4	4	4	5	5	5	3	3	3
502	26	2	2	4	1	5	4	48	10	1	1	1	1	1	1	2	1	0	0	3	3	4	3	3	3	4	4	4	4	4	4	4	4	5	4	4	3	3	4	3	4	3	4	5	5	5	4	5	5
503	32	2	2	4	1	8	7	58	10	1	1	1	1	1	1	1	1	1	0	3	4	5	4	4	5	5	3	3	3	5	5	4	4	4	4	4	4	4	4	4	4	4	5	5	5	5	5	5	5
504	32	2	2	4	1	11	11	48	10	1	1	1	1	1	1	1	1	1	0	4	4	4	4	4	4	4	4	4	4	4	4	4	4	4	4	4	4	4	4	4	4	4	5	5	5	5	5	5	5
505	29	2	3	4	1	6	6	60	10	1	1	1	1	1	1	1	1	1	0	4	4	4	4	4	4	4	4	4	4	4	4	4	4	4	4	4	4	4	4	4	4	4	5	5	5	5	5	5	5
506	26	2	1	4	1	3	3	48	10	0	1	1	1	1	1	2	1	1	1	4	4	4	4	4	4	4	4	4	4	4	4	4	4	4	4	4	4	4	4	4	4	4	5	5	5	5	5	5	5
507	42	2	2	4	1	18	18	58	10	1	1	1	1	1	1	1	1	1	0	3	4	5	4	4	5	5	3	3	3	5	5	4	4	4	4	4	4	4	4	4	4	4	5	5	5	5	5	5	5
508	42	3	2	4	1	20	20	58	10	1	1	1	1	1	1	1	1	1	0	3	4	5	4	4	5	5	4	4	4	5	5	4	4	4	4	4	4	4	4	4	4	4	5	5	5	5	5	5	5
509	44	3	2	4	1	19	19	60	10	1	1	1	1	1	1	1	1	1	1	4	4	4	4	3	4	5	5	4	4	4	4	3	4	4	4	4	4	4	4	4	4	4	4	5	5	5	5	5	5
510	36	2	2	4	1	14	14	60	10	1	1	1	1	1	1	1	1	1	1	4	4	4	4	3	4	5	5	4	4	4	4	3	4	4	4	4	4	4	4	4	4	4	4	5	5	5	5	5	5
511	22	2	2	4	1	1	1	58	10	1	1	1	1	1	1	2	1	1	1	4	4	4	4	3	4	5	5	4	4	4	4	3	4	4	4	4	4	4	4	4	4	4	4	5	5	5	5	5	5
512	30	2	2	4	1	8	8	58	10	1	1	1	1	1	1	2	1	1	1	4	4	4	4	4	4	4	4	4	4	4	4	4	4	4	4	4	4	4	4	4	4	4	5	5	5	5	5	5	5
513	31	2	2	4	1	5	5	60	10	1	1	1	1	1	1	1	1	1	1	4	4	4	4	3	4	5	5	4	4	4	4	3	4	4	4	4	4	4	4	4	4	4	4	5	5	5	5	5	5
514	32	2	2	4	1	7	7	60	10	1	1	1	1	1	1	1	1	1	1	4	4	4	4	3	4	5	5	4	4	4	4	3	4	4	4	4	4	4	4	4	4	4	4	5	5	5	5	5	5
515	34	2	2	4	1	10	10	60	10	1	1	1	1	1	1	1	1	1	1	4	4	4	4	3	4	5	5	4	4	4	4	3	4	4	4	4	4	4	4	4	4	4	4	5	5	5	5	5	5
516	36	2	2	4	1	13	13	48	10	1	1	1	1	1	1	1	1	0	0	4	4	4	4	3	4	5	5	4	4	4	4	3	4	4	4	4	4	4	4	4	4	4	4	5	5	5	5	5	5
517	29	2	2	4	1	7	7	48	10	1	1	1	1	1	1	1	1	1	1	4	4	4	4	4	4	4	4	4	4	4	4	4	4	4	4	4	4	4	4	4	4	4	5	5	5	5	5	5	5
518	37	3	2	4	1	16	16	58	10	0	1	1	1	1	1	2	1	1	1	3	4	5	4	4	5	5	4	4	4	5	5	4	4	4	4	4	4	4	4	4	4	4	5	5	5	5	5	5	5
519	39	2	2	4	1	16	16	48	10	1	1	1	1	1	1	1	1	0	0	4	4	4	4	4	4	4	4	4	4	4	4	4	4	4	4	4	4	4	4	4	4	4	5	5	5	5	5	5	5
520	32	2	2	4	1	8	8	58	10	1	1	1	1	1	1	2	1	1	1	4	4	4	4	4	4	4	4	4	4	4	4	4	4	4	4	4	4	4	4	4	4	4	5	5	5	5	5	5	5
521	24	3	1	1	1	2	1	72	7	1	1	1	1	1	1	1	1	1	1	3	4	4	4	3	4	4	5	4	4	5	4	2	4	4	4	4	3	4	4	4	4	4	2	4	4	5	2	4	4
522	27	2	2	1	1	5	4	72	5	1	1	1	1	1	1	1	1	1	1	3	4	4	4	3	4	4	5	4	4	5	4	2	4	4	4	4	3	4	4	4	4	4	2	4	4	5	2	4	4
523	37	2	2	5	1	15	15	70	7	1	1	1	1	1	1	1	1	1	1	4	4	5	4	4	5	4	5	4	5	5	5	4	5	5	5	5	4	5	4	4	4	4	5	5	5	5	5	5	5
524	30	2	2	5	1	7	7	70	7	1	1	1	1	1	1	1	1	1	1	4	4	5	4	4	5	4	5	4	5	5	5	5	5	5	5	5	4	5	4	4	4	5	4	5	5	5	5	5	5
525	34	2	2	5	1	13	13	72	4	1	1	1	1	1	1	1	1	1	1	4	4	4	4	4	4	4	4	4	4	4	4	4	4	4	5	5	4	4	3	4	4	3	4	5	5	5	4	5	5
526	49	2	2	5	1	24	15	72	4	1	1	1	1	1	1	1	1	1	1	4	4	4	4	4	4	4	4	4	4	4	4	4	4	4	5	5	4	4	3	4	4	3	4	5	5	5	4	5	5
527	48	2	2	5	1	26	17	70	7	1	1	1	1	1	1	2	1	1	1	3	4	4	4	4	4	4	4	4	3	4	4	4	4	4	4	4	4	4	4	4	4	4	5	5	5	5	5	5	5
528	28	2	2	5	1	7	7	72	7	0	1	1	1	1	1	1	1	1	1	4	4	4	4	0	4	5	5	5	5	5	5	3	4	5	5	5	5	5	3	5	5	4	4	4	4	4	4	4	4
529	31	2	2	5	1	9	9	45	0	1	1	1	1	1	1	1	1	1	1	5	5	5	5	4	4	5	5	5	5	5	5	4	5	4	4	5	4	5	5	4	4	4	5	5	5	5	5	5	4
530	39	3	2	5	2	17	17	48	2	1	1	1	1	1	1	1	1	1	1	4	4	5	4	5	5	5	5	2	5	5	5	4	4	4	5	5	5	5	4	5	4	4	4	5	5	5	5	5	5
531	55	1	2	5	1	31	31	76	6	1	1	1	1	1	1	1	1	1	1	4	4	5	5	5	5	5	5	5	5	5	4	5	4	3	5	5	5	5	5	5	4	4	5	5	5	5	4	4	4
532	31	2	2	5	1	9	9	76	6	1	1	1	1	1	1	1	1	1	1	4	4	5	5	5	5	5	5	5	5	5	4	5	4	3	5	5	5	5	5	5	4	4	5	5	5	5	4	4	4
533	42	3	2	5	2	21	2	72	4	1	1	1	1	1	1	1	1	1	1	4	4	5	4	4	5	5	4	4	4	5	4	5	4	4	5	5	5	4	3	4	5	3	4	5	5	5	2	2	2
534	38	2	2	5	1	17	7	80	10	1	1	1	1	1	1	1	1	1	1	4	3	4	4	3	3	4	4	3	3	3	3	4	4	4	4	4	4	4	3	4	4	3	5	5	5	5	4	5	4
535	24	3	1	5	1	2	0.8	80	8	1	1	1	1	1	1	1	1	1	1	4	4	4	4	3	3	4	4	4	4	4	4	4	4	4	4	4	4	4	4	4	4	4	5	5	5	5	5	5	5
536	48	1	2	5	1	20	10	80	8	0	1	1	1	1	1	1	1	0	0	4	4	4	4	4	5	4	4	4	4	4	4	5	5	4	4	4	3	4	4	4	4	4	5	5	5	5	5	5	5
537	35	2	2	5	2	13	12	80	8	0	1	1	1	1	1	1	1	0	0	4	4	4	4	4	5	4	4	4	4	4	4	5	5	4	4	4	3	4	4	4	4	4	5	5	5	5	5	5	5
538	33	2	2	5	1	11	1.9	80	8	1	1	1	1	1	1	1	1	0	0	4	3	4	4	3	3	4	4	3	3	3	3	4	4	4	4	4	4	4	3	4	4	3	5	5	5	5	4	5	4
539	26	2	2	1	1	3	3	72	8	1	1	1	1	1	1	1	1	1	1	4	4	4	4	4	4	4	5	5	5	4	4	4	4	4	4	5	4	5	4	5	5	4	5	5	5	5	2	2	2
540	23	2	1	1	1	2	2	72	7	1	1	1	1	1	2	2	1	1	1	3	4	4	4	3	4	4	4	4	4	4	4	3	3	3	4	4	4	3	4	5	5	3	5	5	5	5	2	2	2
541	36	2	2	1	1	15	12	72	8	1	1	1	1	1	1	1	1	1	1	4	4	4	4	4	4	4	4	4	4	4	4	4	4	4	5	4	4	4	4	3	4	4	4	5	5	5	5	5	5
542	29	2	1	1	1	5	5	72	8	1	1	1	1	1	1	1	1	1	1	4	4	4	5	4	4	4	4	4	4	4	4	4	4	4	5	4	4	4	4	3	4	4	4	5	5	5	5	5	5
543	28	2	2	1	1	6	6	72	8	0	1	1	1	1	1	1	1	1	1	4	4	4	5	4	4	4	4	4	4	4	4	4	4	4	5	4	4	4	4	3	4	4	4	5	5	5	5	5	5
544	29	2	1	1	1	6	6	72	8	1	1	1	1	1	1	1	1	0	0	4	4	4	4	4	4	4	4	4	4	4	4	4	4	4	4	4	4	4	4	4	4	4	4	5	5	5	2	4	4
545	33	2	2	5	1	10	4	72	8	1	1	1	1	1	1	1	1	1	1	5	5	5	5	5	5	5	5	5	4	4	4	5	4	5	5	5	5	4	5	4	5	5	4	5	5	5	1	1	1
546	31	2	2	5	1	10	4	72	8	1	1	1	1	1	1	1	1	1	1	5	5	5	5	5	5	5	5	5	4	4	4	5	4	5	5	5	5	4	5	4	5	5	4	5	5	5	1	1	1
547	47	3	2	5	2	26	9	40	4	1	1	1	1	1	1	1	1	1	1	5	4	5	5	4	4	4	4	4	4	5	5	4	4	5	4	5	4	5	4	4	4	4	4	5	5	5	4	4	4
548	48	2	2	5	1	20	7	40	8	1	1	1	1	1	1	2	1	1	1	4	3	5	5	3	5	5	5	5	4	5	5	5	5	4	4	4	5	5	3	4	5	3	4	5	5	5	4	4	4
549	52	1	2	5	1	31	23	40	0	1	1	1	1	1	1	1	1	1	1	4	3	5	5	3	5	5	5	5	4	5	5	5	5	4	4	4	5	5	3	4	5	3	4	5	5	5	4	4	4
550	32	2	2	5	1	8	8	40	0	1	1	1	1	1	1	2	1	1	1	4	3	5	5	3	5	5	5	5	5	5	5	5	5	4	4	4	4	5	3	5	4	3	4	4	5	5	4	4	4
551	36	2	2	5	1	13.8	13.8	40	8	1	1	1	1	1	1	2	1	1	1	4	4	5	5	4	5	5	5	5	4	5	5	5	5	5	4	4	4	5	3	4	5	4	5	5	5	5	4	4	4
552	34	2	2	5	1	13	13	40	7	1	1	1	1	1	1	1	1	1	1	4	4	5	5	4	5	5	5	5	4	5	5	5	5	5	4	4	4	5	3	4	5	4	5	5	5	5	4	4	4
553	36	2	2	5	1	14	14	40	0	1	1	1	1	1	1	1	1	1	1	4	3	5	5	4	5	5	5	5	4	5	5	5	5	4	4	4	5	5	3	4	5	3	4	5	5	5	4	4	4
554	32	2	2	5	1	6	6	40	0	1	1	1	1	1	1	1	1	1	1	4	3	5	5	4	5	5	5	5	4	5	5	5	5	4	4	4	5	5	3	4	5	3	4	5	5	5	4	4	4
555	39	3	2	5	2	17	17	40	4	1	1	1	1	1	1	1	1	1	1	4	3	5	5	4	5	5	5	5	4	5	5	5	5	4	4	4	5	5	3	4	5	3	4	5	5	5	4	4	4
556	28	2	1	5	1	4	4	40	6	1	1	1	1	1	1	1	1	1	1	4	3	5	5	3	5	5	5	5	4	5	5	5	5	4	4	4	5	5	3	4	5	3	4	5	5	5	4	4	4
557	37	2	2	4	1	16	16	45	8	0	1	1	1	1	1	2	1	1	0	3	3	4	4	4	4	4	4	4	4	4	4	4	4	3	4	4	2	4	4	4	4	4	5	5	5	5	5	5	5
558	31	2	2	4	1	10	10	45	7	1	1	1	1	1	1	2	1	1	0	4	4	4	4	4	4	4	4	4	4	4	4	4	4	4	4	4	4	4	4	4	4	4	5	5	5	5	1	4	4
559	29	2	2	4	1	7	7	72	7	0	1	1	1	2	1	1	1	0	0	4	4	4	4	4	4	5	5	5	4	4	4	4	4	3	4	4	4	4	3	4	4	3	5	5	5	5	4	4	4
560	33	2	2	4	1	6	5	48	8	0	1	1	1	2	2	2	1	0	1	4	3	4	4	3	4	4	4	4	4	4	3	4	4	4	3	4	2	4	4	4	4	4	4	5	5	5	2	2	2
561	28	2	2	4	1	7	7	60	7	1	1	1	1	1	1	2	1	1	1	4	3	4	4	3	4	4	4	4	4	4	3	4	4	4	3	4	2	4	4	4	4	4	4	5	5	5	2	2	2
562	31	3	2	4	1	7	4	72	10	1	1	1	1	1	1	2	1	0	0	3	4	4	4	3	4	4	3	4	5	5	5	5	5	4	5	4	5	5	4	5	5	4	5	5	5	5	5	5	5
563	29	2	1	4	1	5	5	45	8	0	1	1	1	2	1	2	1	0	0	3	3	4	4	4	3	4	4	4	4	4	3	4	4	4	4	4	4	4	4	4	4	4	2	5	5	5	4	5	4
564	29	2	2	4	1	7	7	72	7	0	1	1	1	1	1	1	1	0	0	4	4	4	4	4	4	5	5	5	4	4	4	4	4	3	4	4	4	4	3	4	4	3	5	5	5	5	4	4	4
565	28	2	2	4	1	7	1	72	7	0	1	1	1	2	1	1	1	0	0	4	4	4	4	4	4	5	5	5	4	4	4	4	4	3	4	4	4	4	3	4	4	3	5	5	5	5	4	4	4
566	32	2	3	4	1	10	7	48	8	1	1	1	1	1	1	1	1	1	1	3	3	4	4	3	4	4	4	4	4	4	3	4	4	4	3	4	2	4	4	4	4	4	4	5	5	5	2	2	2
567	33	2	1	4	1	8	8	78	8	0	1	1	1	1	1	2	1	0	0	4	3	4	4	2	4	4	4	4	4	4	4	4	4	4	4	3	3	4	3	4	4	3	4	5	5	5	2	2	2
568	38	2	2	4	1	16	16	48	8	1	1	1	1	1	1	1	1	1	0	4	4	4	5	3	5	5	5	5	5	5	5	5	4	4	4	4	4	5	3	3	5	3	5	5	5	5	4	4	4
569	32	2	2	4	1	10	10	43	8	1	1	1	1	1	1	1	1	1	0	3	3	4	4	4	4	4	4	4	4	4	4	4	4	3	4	4	2	4	4	4	4	4	5	5	5	5	5	5	5
570	49	2	2	4	1	26	26	48	10	1	1	1	1	1	1	2	1	1	0	4	4	5	5	3	5	5	5	5	5	5	4	5	5	5	4	4	4	5	3	5	5	5	5	5	5	5	5	4	4
571	32	2	2	1	1	6	6	50	0	0	1	1	1	1	1	1	1	1	1	4	4	4	4	3	4	5	5	4	4	4	4	4	4	4	5	5	4	5	4	5	4	4	4	5	5	5	4	5	5
572	32	3	2	1	1	8	3	40	0	1	1	1	1	1	1	1	1	1	1	4	5	4	4	4	4	5	5	4	4	4	4	4	4	4	4	4	4	4	4	4	4	4	4	4	5	5	4	5	5
573	26	2	2	1	1	4	4	40	0	1	1	1	1	1	1	1	1	1	1	4	5	4	4	4	4	5	4	4	4	4	4	4	4	4	4	4	4	5	4	4	4	4	4	4	4	5	5	5	5
574	41	2	2	1	1	18	7	40	8	1	1	1	1	1	1	1	1	1	1	4	5	4	4	4	4	5	5	4	4	4	4	4	4	4	4	4	4	4	4	4	4	4	4	4	5	5	4	5	5
575	29	2	2	1	1	7	2	40	7	1	1	1	1	1	1	1	1	1	1	5	5	5	5	5	5	4	4	4	4	4	4	5	5	5	5	5	4	4	5	4	4	4	4	4	4	4	5	5	4
576	45	2	1	1	1	23	7	40	8	1	1	1	1	1	1	1	1	1	1	4	5	4	4	4	4	5	5	4	4	4	4	4	4	4	4	4	4	5	4	4	4	4	4	4	4	4	5	5	5
577	30	2	2	1	1	5	5	40	7	1	1	1	1	1	1	1	1	1	1	4	4	4	4	3	4	4	4	4	4	4	4	4	4	4	4	5	4	5	4	4	4	5	4	4	4	4	5	5	5
578	28	2	2	1	1	4	4	40	0	1	1	1	1	1	1	1	1	1	1	4	4	4	4	4	5	5	4	4	4	4	4	4	4	4	5	5	4	4	4	4	4	4	4	4	4	4	5	5	4
579	33	2	2	1	1	7	7	40	7	1	1	1	1	1	1	1	1	1	1	4	5	4	4	4	4	5	4	4	4	4	4	4	4	4	4	4	4	5	4	4	4	4	4	4	4	5	5	5	5
580	27	2	2	1	1	4	3	50	0	1	1	1	1	1	1	2	1	1	1	4	4	5	5	2	4	4	4	4	4	4	5	5	4	4	4	4	4	4	4	4	4	4	4	5	5	5	5	5	4
581	40	2	3	1	1	18	18	50	0	1	1	1	1	1	1	1	1	1	1	4	4	5	5	3	5	4	5	4	4	4	4	5	4	4	4	4	4	4	4	4	4	4	4	5	5	5	5	5	4
582	48	3	2	1	2	23	12	50	0	1	1	1	1	1	1	1	1	1	0	4	5	5	4	4	5	5	5	5	5	5	5	5	5	4	5	5	5	5	4	4	5	4	5	5	5	5	4	4	4
583	30	2	2	1	1	7	3	42	0	1	1	1	1	1	1	1	1	1	1	4	5	4	4	4	4	5	4	4	4	4	4	4	4	4	4	4	4	5	4	4	4	4	4	4	4	5	5	5	5
584	26	2	1	1	1	5	4	40	0	1	1	1	1	1	1	1	1	1	1	5	5	5	5	5	5	4	4	4	4	4	4	5	5	5	5	5	4	4	5	4	4	4	4	4	4	4	5	5	4
585	27	3	2	2	1	5	5	40	0	1	1	1	1	1	1	1	1	1	1	4	4	4	5	5	5	5	5	5	4	4	4	4	4	3	3	4	4	4	4	4	4	4	5	5	5	5	5	5	5
586	35	2	2	2	1	14	14	48	7	1	1	1	1	1	1	1	1	1	1	4	4	4	4	4	5	5	5	5	5	4	4	4	4	4	4	4	2	4	4	4	4	4	5	5	5	5	4	4	4
587	33	2	2	2	1	8	8	48	7	1	1	1	1	1	1	1	1	1	1	4	4	4	4	4	5	5	5	5	5	4	4	4	4	4	4	4	2	4	4	4	4	4	5	5	5	5	5	4	4
588	32	2	2	2	1	8	8	40	7	0	1	1	1	1	1	1	1	1	1	4	4	4	4	3	4	4	4	4	4	4	4	3	3	4	4	4	4	4	3	4	3	3	4	4	4	4	4	4	4
589	35	2	2	2	1	16	16	72	8	1	1	1	1	1	1	1	1	1	1	4	4	4	4	3	4	4	4	4	4	4	4	3	3	4	4	4	4	4	3	4	3	3	3	4	4	4	4	4	4
590	33	2	2	2	1	10	10	48	8	1	1	1	1	1	1	1	1	1	1	4	3	5	5	4	4	4	4	4	4	4	4	4	4	4	4	4	4	4	4	4	4	4	5	5	5	5	4	4	4
591	30	2	2	2	1	9	5	40	0	1	1	1	1	1	1	1	1	1	1	4	4	4	4	4	4	4	4	4	4	4	4	5	5	5	5	5	5	4	4	4	4	4	4	5	5	5	5	5	5
592	33	2	2	2	1	10	10	48	7	1	1	1	1	1	1	1	1	1	1	3	3	4	4	4	4	4	4	5	4	5	5	5	5	4	5	4	2	5	4	4	4	3	4	5	5	5	5	5	5
593	42	4	2	2	2	21	20	40	0	1	1	1	1	1	1	1	1	1	1	4	4	4	4	4	4	4	4	4	4	4	4	5	5	5	5	5	5	4	4	4	4	4	4	5	5	5	5	5	5
594	33	2	2	2	1	10	10	64	8	1	1	1	1	1	1	1	1	1	1	4	4	4	4	4	4	4	4	4	4	4	4	5	5	5	5	5	5	5	4	4	4	4	4	5	5	5	5	5	5
595	42	2	2	1	1	17	15	72	7	1	1	1	1	1	1	1	1	1	1	4	4	4	4	4	5	5	5	5	4	4	4	5	4	4	5	4	4	5	4	4	4	4	5	5	5	5	4	4	4
596	31	2	2	1	1	7	7	56	0	1	1	1	1	1	1	1	1	1	1	4	4	4	4	4	5	5	5	5	4	4	4	5	4	4	5	4	4	5	4	4	4	4	5	5	5	5	4	4	4
597	39	3	2	4	1	18	18	48	7	1	1	1	1	1	2	1	1	1	1	4	4	5	5	4	4	4	4	4	4	4	4	5	4	4	4	4	3	4	4	4	4	4	4	5	5	5	5	5	5
598	35	2	2	4	1	14	14	60	7	1	1	1	1	1	1	1	1	1	1	4	4	5	5	4	5	4	4	5	4	4	4	4	5	4	4	5	4	4	4	4	4	3	5	5	5	5	4	5	5
599	35	3	2	4	1	14	14	60	7	1	1	1	1	1	1	1	1	1	1	4	4	5	5	4	5	4	4	5	4	4	4	4	5	4	4	5	4	4	4	4	4	3	5	5	5	5	4	5	5
600	31	2	2	4	1	8	8	40	0	1	1	1	1	1	1	1	1	1	0	4	4	5	5	4	5	4	4	4	4	4	4	4	5	4	4	5	4	4	4	4	4	3	5	5	5	5	4	5	5
601	32	3	1	4	1	8	8	48	7	1	1	1	1	1	2	2	2	1	0	4	4	5	5	4	5	4	4	4	4	4	4	4	5	4	4	5	4	4	4	4	4	3	5	5	5	5	4	5	5
602	45	3	2	4	1	21	21	48	8	1	1	1	1	1	2	1	1	1	1	4	4	5	5	4	5	4	4	4	4	4	4	4	5	4	4	5	4	4	4	4	4	3	5	5	5	5	4	5	5
603	32	2	2	4	1	8	8	48	7	1	1	1	1	1	2	2	2	1	0	4	4	5	5	4	5	4	4	4	4	4	4	4	5	4	4	5	4	4	4	4	4	3	5	5	5	5	4	5	5
604	31	3	2	4	1	7	7	40	0	1	1	1	1	1	2	2	1	1	1	4	4	5	5	5	5	5	4	4	5	4	3	4	5	5	4	5	5	5	5	5	5	5	4	5	5	5	5	4	4
605	30	2	2	1	1	8	6	48	7	1	1	1	1	1	1	1	1	1	1	5	5	5	5	5	5	5	5	5	5	5	5	5	5	4	5	5	5	5	4	4	4	3	5	5	5	5	4	5	5
606	44	3	1	4	1	19	18	48	7	1	1	1	1	1	1	2	1	1	1	4	4	5	5	4	4	4	4	4	4	4	4	5	4	4	4	4	3	4	4	4	4	4	4	5	5	5	5	4	4
607	43	3	2	5	1	20	5	48	7	1	1	1	1	1	1	2	2	1	1	4	4	5	5	4	4	4	5	5	4	4	4	4	4	4	5	5	4	4	4	4	4	4	4	5	5	5	4	5	5
608	33	3	2	5	1	11	2	48	7	1	1	1	1	1	1	2	2	1	1	4	4	5	5	4	4	4	4	5	5	4	4	4	4	4	5	5	4	4	4	4	4	4	4	5	5	5	4	5	5
609	33	3	2	5	1	11	5	48	7	1	1	1	1	1	1	2	2	1	1	4	4	5	5	4	4	4	5	5	4	4	4	4	4	4	5	5	4	4	4	4	4	4	4	5	5	5	4	5	5
610	51	3	2	1	1	28	28	48	6	1	1	1	1	1	1	1	1	1	1	5	5	5	5	5	5	5	5	5	5	5	5	5	5	4	4	5	5	5	4	5	5	4	4	5	5	5	2	1	1
611	42	2	2	1	1	19	19	48	6	1	1	1	1	1	1	1	1	1	1	5	5	4	5	4	4	5	5	5	5	5	5	4	5	5	5	4	4	4	4	4	5	5	3	4	4	4	4	4	4
612	42	2	2	1	1	17	13	56	6	1	1	1	1	1	1	2	1	1	1	5	5	5	5	5	5	5	5	5	5	5	5	4	4	4	4	4	4	4	4	4	4	4	5	5	5	5	5	5	5
613	45	3	2	1	1	18	11	48	5	1	1	1	1	1	1	2	1	1	1	5	5	5	5	5	5	5	5	5	5	5	5	4	5	4	5	4	4	5	4	4	4	4	5	5	5	5	5	5	5
614	47	2	2	1	1	19	19	48	5	1	1	1	1	1	1	2	1	1	1	5	5	5	5	5	5	5	5	5	5	5	5	4	5	4	5	4	4	5	4	4	4	4	3	4	4	4	4	4	4
615	43	2	2	1	1	22	22	48	6	1	1	1	1	1	1	1	1	1	1	5	5	5	5	5	5	5	5	5	5	5	5	5	5	4	4	5	5	5	4	5	5	4	3	4	4	4	4	4	4
616	44	4	2	2	2	23	21	40	0	1	1	1	1	1	1	1	1	1	1	5	4	5	5	5	5	5	5	5	5	5	5	5	4	3	5	5	4	5	3	4	4	3	5	5	5	5	4	4	4
617	39	4	2	2	1	17	17	48	8	1	1	1	1	1	1	1	1	1	1	5	4	5	5	0	5	5	5	5	5	5	3	4	3	3	4	4	4	3	3	3	4	3	5	5	5	5	4	4	4
618	40	3	2	2	1	15	15	48	10	1	1	1	1	1	1	1	1	1	1	5	4	5	5	0	5	5	5	5	5	5	3	4	3	3	4	4	4	2	2	2	4	3	5	5	5	5	4	4	4
619	41	3	2	2	1	16	16	48	10	1	1	1	1	1	1	1	1	1	1	5	5	5	5	5	5	5	5	5	5	5	5	4	4	4	4	4	4	4	4	4	4	4	4	4	4	5	3	3	3
620	31	2	2	2	1	9	9	64	10	0	1	1	1	1	1	2	1	1	1	5	4	5	5	0	5	5	5	5	4	4	3	4	4	3	4	5	4	4	2	4	4	4	5	5	5	5	4	4	4
621	44	3	2	2	1	23	23	64	10	0	1	1	1	1	1	1	1	1	1	5	4	5	5	0	5	5	5	5	5	5	3	4	3	3	4	4	4	3	3	3	4	3	5	5	5	5	4	4	4
622	32	2	2	2	1	12	12	40	8	1	1	1	1	1	2	2	1	1	1	5	4	5	5	0	4	4	4	4	4	4	3	4	3	3	4	4	4	3	3	3	4	3	5	5	5	5	4	4	4
623	45	3	2	2	1	19	19	64	10	1	1	1	1	1	2	2	1	1	1	4	5	4	5	4	5	5	5	5	5	5	5	4	4	5	5	4	2	4	4	5	4	4	4	5	5	5	4	4	4
624	40	3	2	2	1	16	16	40	8	1	1	1	1	1	2	2	1	1	1	4	4	4	5	4	4	4	4	5	4	5	4	4	4	4	4	4	4	4	4	4	5	4	5	5	5	5	5	5	5
625	30	4	1	2	1	8	8	40	0	1	1	1	1	1	2	2	1	1	1	4	5	5	5	5	4	5	5	5	5	5	5	5	4	5	4	5	4	5	4	5	5	4	5	5	5	5	5	5	5
626	45	3	2	2	1	23	23	64	10	1	1	1	1	1	1	1	1	1	1	5	4	5	5	0	5	5	5	5	5	5	3	4	3	3	5	5	5	3	3	3	4	3	5	5	5	5	4	4	4
627	39	3	4	2	1	17	17	48	10	1	1	1	1	1	2	2	2	1	1	5	5	5	5	4	5	5	5	5	5	5	5	5	5	5	5	5	5	5	5	5	5	5	4	5	5	5	4	4	4
628	25	2	1	2	1	3.5	3.5	40	8	1	1	1	1	1	1	2	1	1	1	5	4	5	5	0	5	5	5	5	5	5	3	4	3	3	4	4	4	3	3	3	4	3	5	5	5	5	4	4	4
629	38	3	2	2	1	16	15	64	10	1	1	1	1	1	2	2	1	1	1	4	4	5	5	4	5	5	5	4	4	4	5	5	5	4	4	5	5	4	4	4	5	4	3	5	5	5	5	5	4
630	31	3	2	2	1	8	7	48	10	1	1	1	1	1	2	1	1	1	1	5	5	5	5	5	4	5	5	4	5	4	5	5	5	4	4	5	4	5	4	5	5	4	4	5	5	5	5	5	5
631	29	3	2	2	1	6	6	48	10	1	1	1	1	1	2	2	1	0	0	4	4	4	4	4	3	5	5	4	4	4	4	4	5	4	4	4	4	4	4	5	4	4	4	5	5	5	5	5	5
632	31	2	2	2	1	9	9	48	9	1	1	1	1	1	1	2	1	1	1	5	4	5	5	0	5	5	5	5	5	5	5	4	3	3	4	4	4	4	4	4	4	4	3	4	5	5	5	5	4
633	35	2	2	2	1	13	13	40	0	1	1	1	1	1	1	2	1	1	1	5	4	5	5	0	5	5	5	5	5	5	3	4	3	3	4	4	4	3	3	3	4	3	5	5	5	5	4	4	4
634	32	2	2	2	1	9	9	48	2	1	1	1	1	1	1	1	1	1	1	5	5	5	5	4	4	5	4	4	5	5	5	4	4	4	4	4	4	4	4	4	4	4	4	4	4	4	4	4	4
635	33	2	1	2	1	10	10	48	10	0	1	1	1	1	2	2	1	1	1	5	5	5	5	4	5	5	5	5	5	5	5	5	5	5	5	5	5	5	5	5	5	5	1	4	4	4	4	4	4
636	34	2	2	2	1	13	13	60	7	1	1	1	1	1	1	2	1	1	1	5	5	5	5	5	4	5	5	4	4	4	4	4	5	4	4	4	4	4	4	5	4	4	4	5	5	5	5	5	5
637	49	3	2	2	1	26	22	64	10	1	1	1	1	1	1	1	1	1	1	5	5	5	5	4	5	5	5	5	5	5	5	5	5	5	5	5	5	5	4	5	5	4	4	4	4	4	4	4	4
638	37	3	2	2	1	15	15	64	10	0	1	1	1	1	1	1	2	0	0	4	4	4	4	4	4	4	4	4	4	4	4	4	4	4	4	4	2	4	4	3	4	4	3	4	4	4	4	4	4
639	42	3	2	2	1	20	20	64	1	0	1	1	1	1	1	1	1	0	1	4	4	5	5	4	5	4	4	4	4	5	4	4	5	4	4	4	4	4	4	4	4	4	2	4	5	5	5	5	4
640	33	2	2	3	1	10	10	40	0	1	1	1	1	1	1	2	1	1	1	4	2	4	4	3	4	4	4	4	4	4	4	3	3	4	4	4	4	4	3	4	4	3	4	5	5	5	5	5	5
641	45	3	2	3	1	22	22	56	10	1	1	1	1	1	2	1	1	1	1	3	3	4	4	4	4	5	5	5	5	5	5	2	4	4	4	4	4	4	4	4	4	4	4	4	4	4	4	4	4
642	33	3	2	3	1	10.9	10.9	56	8	1	1	1	1	1	2	2	1	1	1	3	3	4	4	4	4	5	5	5	5	5	5	4	4	4	4	4	4	4	4	4	4	4	2	5	5	5	4	4	4
643	42	3	2	3	1	17	17	40	8	1	1	1	1	1	1	2	1	1	1	3	5	5	5	4	5	5	5	5	4	5	4	3	4	4	4	5	4	4	2	4	4	3	5	5	5	5	5	5	5
644	30	3	1	3	1	9	9	40	7	1	1	1	1	1	1	2	1	1	1	3	5	5	5	4	5	5	5	5	4	5	4	3	4	4	4	5	4	4	2	4	4	3	5	5	5	5	5	5	5
645	47	3	2	3	1	22	22	48	8	1	1	1	1	1	2	1	1	1	1	3	3	4	4	4	4	5	5	5	5	5	5	2	4	4	4	4	4	4	4	4	4	4	4	4	4	4	4	4	4
646	43	3	2	3	1	20	20	48	8	1	1	1	1	1	2	1	1	1	1	3	3	4	4	4	4	5	5	5	5	5	5	2	4	4	4	4	4	4	4	4	4	4	4	4	4	4	4	4	4
647	38	2	2	3	1	16	15	56	10	1	1	1	1	1	2	2	1	1	1	3	3	4	4	4	4	5	5	5	5	5	5	2	4	4	4	4	4	4	4	4	4	4	4	4	4	4	4	4	4
648	38	3	2	3	1	14	14	48	10	1	1	1	1	1	1	1	1	1	1	4	4	4	4	4	4	5	5	5	5	5	5	4	4	4	4	4	4	4	4	4	4	4	5	5	5	5	5	5	5
649	38	3	2	3	1	15	15	48	10	0	1	1	1	1	1	1	1	1	1	4	2	4	4	3	4	4	4	4	4	4	4	3	4	4	4	4	4	3	4	4	3	3	4	5	5	5	5	5	5
650	37	3	2	3	1	11	11	48	10	1	1	1	1	1	1	1	1	1	1	4	4	4	4	4	4	5	5	5	5	5	5	4	4	4	4	4	4	4	4	4	4	4	5	5	5	5	5	5	5
651	37	3	2	3	1	16	15	48	10	1	1	1	1	1	1	1	1	1	1	4	4	4	4	4	4	5	5	5	5	5	5	4	4	4	4	4	4	4	4	4	4	4	5	5	5	5	5	5	5
652	35	2	2	3	1	12	12	48	8	0	1	1	1	1	2	2	1	1	1	4	2	4	4	3	4	4	4	4	4	4	4	3	3	4	4	4	4	4	3	4	4	3	4	5	5	5	5	5	5
653	28	2	2	3	1	5	5	48	10	0	1	1	1	1	2	2	1	1	1	4	2	4	4	3	4	4	4	4	4	4	4	3	3	4	4	4	4	4	3	4	4	3	4	5	5	5	5	5	5
654	48	3	2	3	1	20	20	48	10	1	1	1	1	1	1	1	1	1	1	4	2	4	4	3	4	4	4	4	4	4	4	3	3	4	4	4	4	4	3	4	4	3	4	5	5	5	5	5	5
655	35	2	2	3	1	11	11	48	8	1	1	1	1	1	1	2	1	1	1	3	5	5	5	4	5	5	5	5	4	5	4	3	4	4	4	5	4	4	2	4	4	3	5	5	5	5	5	5	5
656	34	3	2	3	1	13	13	40	0	1	1	1	1	1	2	2	1	1	1	4	4	4	4	3	4	5	5	4	4	4	4	2	2	5	4	4	4	5	2	3	4	3	5	5	5	5	4	4	4
657	34	2	2	3	1	11	11	56	9	1	1	1	1	1	1	1	1	1	1	4	4	4	5	4	4	5	5	5	5	5	5	5	5	4	5	5	5	5	5	5	5	4	5	5	5	5	5	5	5
658	30	2	2	3	1	6	6	72	9	1	1	1	1	1	1	2	1	1	1	4	4	4	5	4	4	4	4	4	4	4	4	5	5	5	5	5	5	5	5	5	5	5	5	5	5	5	5	5	5
659	34	3	2	3	1	10	10	72	9	0	1	1	1	1	1	2	1	1	1	5	5	5	5	5	5	5	5	5	5	5	5	4	4	4	5	5	3	4	3	4	4	3	5	5	5	5	5	5	5
660	41	2	2	2	1	16	16	72	10	0	1	1	1	1	1	2	1	0	1	4	4	4	4	4	4	5	5	4	3	4	4	4	4	4	4	4	4	4	4	4	4	4	4	4	4	4	4	4	4
661	31	2	2	2	1	8	8	72	10	0	1	1	1	1	1	2	1	0	1	4	4	4	4	3	4	5	5	4	3	4	4	5	4	3	4	5	2	4	4	3	4	3	5	5	5	5	5	5	5
662	34	2	2	2	1	13	13	72	9	0	1	1	1	1	1	2	1	1	1	4	4	4	4	3	4	5	4	3	3	4	4	4	3	3	4	5	4	4	4	4	4	4	3	5	5	5	5	4	3
663	30	2	2	2	1	7	7	72	9	0	1	1	1	1	1	2	1	1	1	4	4	4	4	3	4	5	4	3	3	4	4	5	4	3	4	5	2	4	4	3	4	3	5	5	5	5	5	4	3
664	35	3	2	2	1	14	13	72	7	1	1	1	1	1	1	1	1	1	1	4	4	4	4	4	4	4	4	4	4	4	4	4	4	4	4	4	4	4	3	4	4	3	4	4	5	5	4	4	4
665	38	4	2	2	1	15	15	72	8	0	1	1	1	1	1	1	1	1	1	4	4	5	5	4	5	4	4	5	4	4	5	4	4	4	4	4	4	4	3	4	4	3	4	5	5	5	5	5	5
666	33	2	2	2	1	4	4	72	8	0	1	1	1	1	1	1	1	1	1	4	4	5	5	4	5	4	4	5	4	4	5	4	4	4	4	4	4	4	3	4	4	3	4	5	5	5	5	5	5
667	33	3	2	2	1	13	13	72	7	1	1	1	1	1	1	1	1	1	1	4	4	5	5	4	5	4	4	5	4	4	5	4	4	4	4	4	4	4	3	4	4	3	4	5	5	5	5	5	5
668	41	3	2	2	1	19	19	72	7	0	1	1	1	1	1	2	1	0	1	4	4	4	4	4	5	5	3	3	4	4	4	4	4	4	4	4	3	3	3	4	4	4	3	3	4	4	4	4	4
669	43	3	2	2	1	19	12	72	7	1	1	1	1	1	1	1	1	1	1	4	4	5	5	4	5	4	4	5	4	4	5	4	4	4	4	4	4	4	3	4	4	3	4	5	5	5	5	5	5
670	34	2	1	2	1	9	9	72	10	0	1	1	1	1	1	2	1	0	1	4	3	4	4	4	4	4	4	4	4	4	4	3	4	4	4	4	4	4	4	4	4	4	4	4	4	4	4	4	4
671	32	2	2	2	1	10	6	72	7	1	1	1	1	1	1	1	1	1	1	4	4	4	4	5	4	5	4	4	4	4	4	4	4	4	4	4	4	4	3	4	4	3	4	4	5	5	4	4	4
672	35	2	1	2	1	11	11	72	7	1	1	1	1	1	1	1	1	1	1	4	4	4	4	5	4	5	4	4	4	4	4	4	4	4	4	4	4	4	3	4	4	3	4	4	5	5	4	4	4
673	29	2	2	2	1	5	5	40	0	1	1	1	1	1	1	1	1	1	1	4	4	4	4	5	4	5	4	4	4	4	4	4	4	4	4	4	4	4	3	4	4	3	4	4	5	5	4	4	4
674	34	2	2	2	1	11	11	72	7	1	1	1	1	1	1	1	1	1	1	4	4	4	4	5	4	5	4	4	4	4	4	4	4	4	4	4	4	4	3	4	4	3	4	4	5	5	4	4	4
675	31	2	2	2	1	9	9	72	10	0	1	1	1	1	1	2	1	0	1	4	3	4	4	4	4	4	4	4	4	4	4	4	3	4	4	3	4	4	4	4	4	4	3	4	4	4	4	4	4
676	31	2	2	5	1	9	9	40	4	1	1	1	1	1	1	2	1	1	1	4	4	4	4	4	4	5	4	5	4	5	5	4	5	4	4	4	4	5	4	5	5	5	5	5	5	5	5	5	5
677	48	2	3	5	1	27	27	40	4	1	1	1	1	1	1	2	1	1	1	4	4	4	4	4	4	5	4	5	4	5	5	4	5	4	4	4	4	5	4	5	5	5	5	5	5	5	5	5	5
678	31	2	2	5	1	8	1	40	4	1	1	1	1	1	1	2	1	1	1	4	4	4	4	4	4	5	4	5	4	5	5	4	5	4	4	4	4	5	4	5	5	5	5	5	5	5	5	5	5
679	34	2	2	2	1	11	11	48	7	1	1	1	1	1	1	1	1	1	1	4	4	5	4	5	5	5	5	5	4	4	5	5	5	4	5	4	3	5	4	5	5	4	4	5	5	5	5	5	5
680	37	2	2	2	1	15	15	48	8	1	1	1	1	1	1	2	1	0	1	5	5	5	5	5	5	5	5	5	5	5	5	5	5	5	5	5	5	5	5	5	5	5	4	4	4	4	4	4	4
681	33	2	2	2	1	10	1	48	8	1	1	1	1	1	1	1	1	1	1	4	4	5	4	5	5	5	5	5	4	4	5	5	5	4	5	4	3	5	4	5	5	4	4	5	5	5	5	5	5
682	34	2	1	2	1	10	10	48	10	1	1	1	1	1	1	2	1	0	1	5	5	5	5	5	5	5	5	5	5	5	5	5	5	5	5	5	5	5	5	5	5	5	4	4	4	4	4	4	4
683	31	2	2	1	1	4	4	64	7	1	1	1	1	1	2	2	1	1	1	4	4	4	4	4	4	4	4	4	4	4	4	2	3	4	4	4	3	4	4	4	4	4	4	4	4	4	4	4	4
684	24	2	1	1	1	1	1	64	7	1	1	1	1	1	1	2	1	1	1	4	4	4	4	4	4	5	5	5	4	4	4	4	4	4	4	4	5	5	5	4	4	4	4	4	4	4	4	5	4
685	32	2	3	1	1	11.6	11.6	64	7	1	1	1	1	1	2	1	1	1	1	4	5	5	4	4	4	4	5	4	4	4	5	5	5	4	4	5	4	5	4	5	5	4	4	5	5	5	5	5	4
686	35	2	2	1	1	11	11	64	7	1	1	1	1	1	1	2	1	1	1	5	4	5	5	5	5	5	5	5	5	4	4	4	4	4	5	4	4	5	4	4	5	4	4	5	5	5	4	4	4
687	36	3	2	1	1	15	15	64	8	0	1	1	1	1	1	1	1	1	0	4	5	4	4	4	4	4	4	4	4	4	4	4	4	4	4	4	4	5	4	4	4	4	4	4	5	5	4	4	4
688	36	2	2	1	1	14	14	40	2	1	1	1	1	1	1	2	1	1	1	4	4	4	5	4	5	4	4	4	4	4	4	5	5	4	4	5	5	5	4	4	5	5	5	5	5	5	5	4	4
689	24	2	1	1	1	2	2	64	7	1	1	1	1	1	1	2	1	1	0	4	3	4	4	5	5	4	3	4	5	4	3	3	4	3	4	3	5	4	3	3	4	3	5	5	5	5	4	5	4
690	41	3	2	1	1	19	14	64	7	1	1	1	1	1	1	1	1	1	0	5	3	5	5	5	5	4	4	4	5	4	3	4	5	4	4	4	4	5	3	4	4	4	5	5	5	5	5	5	5
691	36	3	2	1	1	15	15	64	7	1	1	1	1	1	1	1	1	1	0	5	3	5	5	5	5	4	4	4	5	4	3	4	5	4	4	4	4	5	3	4	4	4	5	5	5	5	5	5	5
692	37	2	2	1	1	15	15	72	7	1	1	1	1	1	1	1	1	1	1	4	4	4	5	4	5	5	5	5	5	5	5	4	5	4	5	5	4	4	4	4	4	4	5	5	5	5	5	5	5
693	40	2	2	1	1	18	15	72	8	1	1	1	1	1	1	1	1	1	1	4	4	4	4	5	5	5	4	4	4	4	4	4	4	4	4	4	4	5	4	5	4	4	4	5	5	5	5	4	4
694	41	3	2	1	1	17	16	72	7	1	1	1	1	1	1	1	1	1	1	4	4	4	4	5	5	5	4	4	4	4	4	4	4	4	4	4	4	5	4	5	4	4	4	5	5	5	5	4	4
695	32	2	2	1	1	8	8	72	7	1	1	1	1	1	1	1	1	1	1	4	4	4	4	4	5	5	5	5	5	5	5	5	5	4	5	5	4	5	4	4	4	4	5	5	5	5	4	5	5
696	33	2	2	1	2	10	10	40	6	1	1	1	1	1	1	1	1	1	1	4	4	4	4	4	4	4	4	4	4	4	4	4	4	4	4	4	4	4	4	4	4	4	5	5	5	5	5	5	4
697	37	2	2	1	1	10	10	40	2	1	1	1	1	1	1	1	1	0	0	4	4	4	4	4	4	4	4	4	4	4	4	4	4	4	4	4	4	4	4	4	4	4	4	5	5	4	4	4	4
698	28	2	2	1	1	7	4	40	7	1	1	1	1	1	1	1	1	1	1	4	4	4	4	4	4	4	4	4	4	4	4	4	4	4	4	4	3	4	4	4	4	4	5	5	5	5	5	5	5
699	32	3	2	1	1	9	5	40	7	1	1	1	1	1	1	1	1	1	1	4	4	4	4	4	4	4	4	4	4	4	4	4	4	4	4	4	3	4	4	4	4	4	5	5	5	5	5	5	5
700	42	2	3	1	1	18	18	40	7	1	1	1	1	1	1	1	1	1	1	4	4	4	4	4	4	4	4	4	4	4	4	4	4	4	4	4	3	4	4	4	4	4	5	5	5	5	5	5	5
701	32	2	2	1	1	9	9	40	7	1	1	1	1	1	1	1	1	1	1	4	4	4	4	4	4	4	4	4	4	4	4	4	4	4	4	4	3	4	4	4	4	4	5	5	5	5	5	5	5
702	35	2	2	1	1	13	11	40	8	1	1	1	1	1	1	1	1	1	1	4	4	4	4	4	4	4	4	4	4	4	4	4	4	4	4	4	3	4	4	4	4	4	5	5	5	5	5	5	5
703	37	3	2	4	1	14	14	48	8	1	1	1	1	1	1	2	1	1	1	5	5	5	5	5	5	5	5	5	5	5	5	5	5	5	5	5	4	5	5	5	5	5	5	5	5	5	5	5	5
704	41	3	2	4	1	19	19	48	8	0	1	1	1	1	1	2	1	1	1	5	4	4	5	4	4	5	4	5	4	4	4	5	5	5	5	5	4	5	5	5	5	5	5	5	5	5	5	5	5
705	37	2	2	4	1	15	15	48	8	1	1	1	1	1	1	2	1	1	1	5	5	5	5	5	5	5	5	5	5	5	5	5	5	5	5	5	4	5	5	5	5	5	5	5	5	5	5	5	5
706	35	3	2	4	1	10	10	48	8	1	1	1	1	1	1	2	1	1	1	5	5	5	5	5	5	5	5	5	5	5	5	5	5	5	5	5	5	5	5	5	5	5	5	5	5	5	5	5	5
707	41	2	2	4	1	16	16	48	8	1	1	1	1	1	1	2	1	1	1	5	5	5	5	5	5	5	5	5	5	5	5	5	5	5	5	5	5	5	5	5	5	5	5	5	5	5	5	5	5
708	35	2	2	4	1	14	14	48	8	1	1	1	1	1	1	2	1	1	1	5	5	5	5	5	5	5	5	5	5	5	5	5	5	5	5	5	4	5	5	5	5	5	5	5	5	5	5	5	5
709	32	2	2	4	1	10	10	48	8	1	1	1	1	1	1	2	1	1	1	4	4	4	4	4	4	4	4	4	4	4	4	5	5	5	5	5	4	5	5	5	5	5	5	5	5	5	5	5	5
710	33	3	2	4	1	11	11	48	8	1	1	1	1	1	1	2	1	1	1	5	5	5	5	5	5	5	5	5	5	5	5	5	5	5	5	5	5	5	5	5	5	5	5	5	5	5	5	5	5
711	38	3	2	1	1	18	18	72	10	1	1	1	1	1	1	1	1	0	1	5	4	5	5	5	5	5	5	5	5	5	5	4	5	4	4	4	5	5	5	5	5	5	4	5	5	5	4	4	4
712	39	3	2	1	1	19	15	40	8	1	1	1	1	1	1	1	1	1	1	5	4	5	5	5	5	5	5	5	5	5	5	4	5	4	4	4	5	5	5	5	5	5	4	5	5	5	4	4	4
713	42	4	2	1	1	19	15	40	8	1	1	1	1	1	1	1	1	1	1	5	4	5	5	5	5	5	5	5	5	5	5	4	4	4	4	4	5	5	5	5	5	5	4	5	5	5	4	4	4
714	33	2	2	1	1	8	8	72	8	1	1	1	1	1	1	1	1	0	1	5	4	5	5	5	3	5	5	5	5	5	5	4	4	4	4	4	5	4	5	5	5	4	4	4	4	3	3	4	4
715	46	2	2	1	1	11	11	72	8	0	1	1	1	1	1	1	1	1	1	5	4	5	5	5	5	5	5	5	5	5	5	4	5	4	4	4	5	5	5	5	5	5	4	5	5	5	4	4	4
716	46	2	2	1	1	26	16	72	10	1	1	1	1	1	1	1	1	0	1	5	4	5	5	5	5	5	5	5	5	5	5	4	5	4	4	4	5	5	5	5	5	5	4	5	5	5	4	4	4
717	44	2	2	1	1	19	19	72	7	1	1	1	1	1	1	1	1	0	1	5	4	5	5	5	3	5	5	5	5	5	5	4	4	5	4	4	4	5	5	5	5	5	4	5	5	5	4	4	4
718	36	2	2	1	1	14	1	76	7	0	1	1	1	1	1	2	1	1	1	4	4	4	4	3	4	4	4	4	5	5	5	4	5	5	4	5	4	4	4	5	5	5	5	5	5	5	5	5	5
719	42	2	2	1	1	21	13	76	7	0	1	1	1	1	1	1	1	0	1	4	4	5	4	4	5	5	5	5	4	4	4	5	5	2	3	3	3	3	3	3	4	2	5	5	5	5	5	5	5
720	46	2	2	1	1	23	1	76	7	1	1	1	1	1	1	1	1	1	1	4	3	5	5	4	4	4	4	5	5	5	4	4	5	5	5	4	4	4	4	4	4	4	5	5	5	5	5	5	4
721	30	3	1	1	1	7	1	76	7	0	1	1	1	1	1	2	1	1	1	4	4	4	4	3	4	4	4	4	5	5	5	4	5	5	4	5	4	4	4	5	5	5	5	5	5	5	5	5	5
722	49	3	2	1	1	26	26	76	7	0	1	1	1	1	1	1	1	1	1	4	4	4	4	3	4	4	4	4	4	4	4	4	4	4	5	5	4	4	4	5	5	5	5	5	5	5	5	5	5
723	30	2	2	1	1	7	1	76	7	1	1	1	1	1	1	1	1	1	1	4	4	5	5	3	4	4	4	4	5	5	5	4	5	5	5	4	4	4	4	4	4	4	5	5	5	5	5	5	5
724	29	2	2	1	1	6	1	76	7	0	1	1	1	1	1	2	1	1	1	4	4	4	4	3	4	4	5	5	5	5	5	4	5	4	4	4	4	5	4	5	5	5	5	5	5	5	5	5	5
725	27	2	1	1	1	4	4	76	7	0	1	1	1	1	1	2	1	0	1	4	4	5	4	4	5	5	5	5	4	4	4	5	5	3	4	4	4	4	4	4	5	3	5	5	5	5	5	5	5
726	37	3	2	4	1	16	15	48	8	1	1	1	1	1	1	1	1	1	1	5	4	5	4	4	4	5	5	5	4	4	4	5	5	5	4	4	4	4	4	4	4	4	5	5	5	5	4	4	4
727	36	3	2	4	1	12	12	48	8	1	1	1	1	1	1	2	2	0	0	3	3	4	4	3	4	4	4	3	4	4	4	4	4	3	4	4	3	3	3	4	5	3	5	5	5	5	4	5	5
728	42	3	2	4	1	19	18	48	8	1	1	1	1	1	1	1	1	1	0	3	4	4	4	4	4	3	3	4	5	4	4	3	4	3	4	5	5	5	3	4	4	3	3	4	4	5	1	3	3
729	33	2	2	4	1	9	9	48	8	1	1	1	1	1	1	1	1	0	1	4	5	4	4	4	5	5	5	5	4	4	4	4	5	5	4	4	4	4	5	5	4	4	5	5	5	5	5	5	5
730	41	3	2	4	1	17	17	48	8	1	1	1	1	1	1	2	1	1	1	4	4	4	4	4	5	5	5	4	5	5	5	5	5	5	5	5	5	5	5	4	4	4	5	5	5	5	5	5	5
731	34	3	2	4	1	12	12	48	8	1	1	1	1	1	1	1	1	1	1	4	4	4	4	4	5	5	5	5	4	4	4	5	5	5	4	5	5	5	4	4	4	4	5	5	5	5	5	5	5
732	30	2	2	4	1	1	1	48	8	1	1	1	1	1	1	1	1	1	1	4	4	4	4	4	5	5	5	4	4	4	4	4	4	4	3	4	4	4	3	3	3	3	5	5	5	5	5	5	5
733	42	3	2	4	1	19	19	42	7	1	1	1	1	1	1	2	1	1	0	3	4	4	4	4	4	4	4	3	5	4	4	3	4	3	3	4	4	3	4	3	4	5	4	4	4	4	3	4	5
734	36	3	2	4	1	13	13	42	7	1	1	1	1	1	1	2	1	1	0	3	4	4	4	4	4	4	4	3	5	4	4	3	4	3	3	5	5	4	5	4	5	4	4	4	4	4	3	4	4
735	39	3	2	4	1	15	15	48	8	1	1	1	1	1	1	1	1	1	0	3	4	4	4	4	4	4	3	3	5	5	5	3	4	3	3	5	5	5	3	4	4	4	3	3	3	4	1	3	3
736	33	2	2	1	1	10	10	48	0	1	1	1	1	1	1	1	1	1	1	5	5	5	5	4	5	5	5	5	5	5	5	5	5	4	5	5	4	4	4	5	5	5	5	5	5	5	5	5	5
737	32	2	2	1	1	8	8	40	0	1	1	1	1	1	1	2	1	1	1	4	3	5	4	3	5	5	4	4	3	4	4	5	4	3	4	5	3	4	3	5	4	1	4	4	4	5	2	2	1
738	41	3	2	1	1	18	18	40	3	1	1	1	1	1	1	2	1	1	1	5	5	5	5	5	5	5	5	5	5	5	5	5	5	4	4	4	4	4	4	4	4	4	5	5	5	5	4	5	5
739	39	2	2	1	1	15	15	48	3	0	1	1	1	1	1	1	1	1	1	4	4	4	4	4	4	4	4	4	4	4	4	4	4	4	4	4	4	4	4	4	4	4	4	5	5	5	5	5	5
740	42	2	2	1	1	19	17	48	3	0	1	1	1	1	1	1	1	1	1	4	4	4	4	4	4	4	4	4	4	4	4	4	4	4	4	4	4	4	4	4	4	4	4	5	5	5	5	5	5
741	49	4	2	1	1	22	17	50	3	1	1	1	1	1	1	1	2	1	1	5	3	4	5	4	5	5	5	5	4	5	4	4	5	5	4	3	5	4	4	5	4	3	4	5	5	5	4	4	4
742	32	2	2	1	1	11	11	48	3	0	1	1	1	1	1	2	2	1	1	4	3	4	4	4	4	4	4	4	4	4	4	4	4	4	4	4	4	4	4	4	4	4	3	4	4	4	3	3	3
743	49	3	2	1	1	27	13	48	3	0	1	1	1	1	1	1	1	1	1	4	4	4	4	4	4	4	4	4	4	4	4	4	4	4	4	4	4	4	4	4	4	4	4	5	5	5	5	5	5
744	37	2	2	1	1	13	13	48	3	1	1	1	1	1	1	2	1	1	1	5	3	5	5	4	5	5	5	5	5	5	5	4	4	4	5	5	5	5	4	5	5	3	5	5	5	5	5	5	5
745	42	3	2	1	1	18	18	48	3	0	1	1	1	1	1	1	1	1	1	4	4	4	4	4	4	4	4	4	4	4	4	4	4	4	4	4	4	4	4	4	4	4	4	5	5	5	5	5	5
746	40	2	2	1	1	15	13	56	3	1	1	1	1	1	1	2	1	1	0	4	4	4	4	4	5	5	5	5	5	5	5	5	4	5	5	5	4	5	5	5	5	5	3	4	4	4	4	4	4
747	28	3	2	1	1	6	6	40	0	1	1	1	1	1	1	1	1	1	1	4	4	5	4	3	4	4	4	4	4	4	4	4	4	0	4	4	4	4	3	4	4	3	4	5	4	4	4	4	4
748	33	2	1	1	1	11	11	48	3	1	1	1	1	1	1	1	1	1	1	4	4	5	4	3	4	4	4	4	4	4	4	4	4	0	4	4	4	4	3	4	4	3	4	5	4	4	4	4	4
749	39	2	2	1	1	14	2	48	3	1	1	1	1	1	1	1	1	1	1	4	4	4	4	4	4	4	4	4	4	4	4	4	4	4	4	4	4	4	4	4	4	4	4	5	5	5	5	5	5
750	35	3	2	5	1	13	8	40	6	1	1	1	1	1	1	2	1	1	1	5	5	5	5	5	5	5	5	5	5	5	5	5	5	5	5	5	5	5	5	5	5	5	5	5	5	5	5	5	5
751	50	3	2	5	1	27	21	40	6	1	1	1	1	1	1	2	1	1	1	5	5	5	5	5	5	5	5	5	5	5	5	5	5	5	5	5	5	5	5	5	5	5	5	5	5	5	5	5	5
752	33	3	2	5	1	10	5	40	0	1	1	1	1	1	1	2	1	1	1	5	5	5	5	5	5	5	5	5	5	5	5	5	5	5	5	5	5	5	5	5	5	5	5	5	5	5	5	5	5
753	30	2	2	1	1	7	7	48	0	1	1	1	1	1	1	2	1	1	1	5	3	5	5	4	5	5	5	5	4	5	4	3	3	4	4	4	4	5	3	4	4	4	5	5	5	5	4	4	4
754	31	2	2	1	1	10	10	48	0	1	1	1	1	1	1	2	1	1	1	5	3	5	5	4	5	5	5	5	4	5	4	3	3	4	4	4	4	5	3	4	4	4	5	5	5	5	4	4	4
755	33	2	1	1	1	11	9	64	10	0	1	1	1	1	1	2	1	0	0	4	3	4	4	3	4	4	4	4	4	4	4	4	4	4	4	4	4	4	4	4	4	4	4	5	5	5	5	5	5
756	45	3	2	1	1	21	9	48	8	1	1	1	1	1	1	1	1	1	1	4	3	4	4	4	5	5	5	5	4	4	4	3	3	4	4	4	4	4	3	4	4	4	4	4	5	5	3	3	4
757	31	2	2	1	1	10	10	48	10	0	1	1	1	1	1	1	1	1	1	4	2	4	4	4	4	4	4	4	4	4	4	5	5	5	4	4	3	4	4	4	4	4	1	5	5	5	3	3	3
758	27	2	2	1	1	4	4	90	10	1	1	1	1	1	1	1	1	1	1	5	4	4	5	4	5	5	5	5	5	5	5	5	5	5	5	5	5	5	5	5	5	5	4	4	4	4	4	4	4
759	34	3	1	1	1	13	10	48	10	0	1	1	1	1	2	2	1	1	1	4	2	4	4	4	4	4	4	4	4	4	4	5	5	5	4	4	2	4	4	4	4	4	1	5	5	5	2	2	2
760	31	2	2	1	1	10	4	48	10	0	1	1	1	1	2	2	1	1	1	4	2	4	4	4	4	4	4	4	4	4	4	5	5	5	4	4	3	4	4	4	4	4	1	5	5	5	3	3	3
761	47	3	2	1	1	15	9	56	10	1	1	1	1	1	2	2	1	1	1	4	4	4	4	4	4	4	4	4	4	4	4	4	5	4	4	4	5	5	4	4	4	4	4	5	5	5	4	4	4
762	31	2	2	1	1	9	9	56	10	1	1	1	1	1	2	2	1	1	1	4	4	4	4	4	4	4	4	4	4	4	4	4	5	4	4	4	4	5	3	4	4	4	4	5	5	5	4	4	4
763	33	2	2	1	1	10	10	56	10	1	1	1	1	1	2	2	1	1	1	4	4	4	4	4	4	4	4	4	4	4	4	4	5	4	4	4	4	5	3	4	4	4	4	5	5	5	4	4	4
764	39	2	2	1	1	16	15	56	5	1	1	1	1	1	1	1	1	1	1	4	4	4	4	5	5	5	5	5	4	5	5	4	5	5	4	4	5	5	5	5	5	4	4	4	5	5	4	4	4
765	41	3	2	1	1	16	16	56	6	1	1	1	1	1	1	1	1	1	1	4	4	4	4	4	4	4	4	4	4	4	4	4	4	4	4	4	4	4	4	4	4	4	4	4	4	4	4	4	4
766	41	2	2	1	1	15	15	56	6	1	1	1	1	1	1	1	1	1	1	4	4	4	4	5	5	5	5	5	4	5	5	4	5	5	4	4	5	5	5	5	5	4	4	4	5	5	4	4	4
767	48	3	2	5	1	25	25	96	9	1	1	1	1	1	1	1	1	1	1	5	5	5	5	5	5	5	5	5	5	5	5	4	5	5	5	5	5	5	5	5	5	5	5	5	5	5	5	5	5
768	46	3	2	5	1	20	11	96	9	1	1	1	1	1	1	2	1	1	1	5	5	5	5	5	5	5	5	5	5	5	5	4	5	5	5	5	5	5	5	5	5	5	5	5	5	5	5	5	5
769	30	2	1	5	1	9	1	96	8	1	1	1	1	1	1	1	1	1	1	5	5	5	5	5	5	5	5	5	5	5	5	4	4	5	5	5	4	5	4	5	5	4	4	5	5	5	5	5	4
770	40	2	2	5	1	18	2	96	8	1	1	1	1	1	1	1	1	1	1	5	4	5	5	4	4	4	4	5	4	4	4	4	4	4	4	5	4	5	4	4	5	4	5	5	5	5	5	4	4
771	31	2	1	5	1	8	8	96	8	1	1	1	1	1	1	1	1	1	1	5	4	5	5	4	4	4	4	5	4	4	4	4	4	4	4	5	4	5	4	4	5	4	5	5	5	5	5	4	4
772	39	3	2	5	1	17	17	96	8	1	1	1	1	1	1	1	1	1	1	5	4	5	5	4	4	4	4	5	4	4	4	4	4	4	4	5	4	5	4	5	4	4	5	5	5	5	5	5	5
773	33	2	2	5	1	11	11	96	8	1	1	1	1	1	1	1	1	1	1	5	4	5	5	4	4	4	4	5	4	4	4	4	4	4	4	5	4	5	4	5	4	4	5	5	5	5	5	5	5
774	37	3	2	5	1	15	15	96	8	1	1	1	1	1	1	1	1	1	1	5	4	5	5	4	4	4	4	5	4	4	4	4	4	4	4	5	4	5	4	5	4	4	5	5	5	5	5	5	5
775	27	2	2	2	1	5	4	40	2	1	1	1	1	1	1	1	1	1	1	4	4	4	4	4	4	4	4	4	4	4	4	4	4	4	4	4	3	4	4	4	4	4	4	5	5	5	4	4	4
776	30	2	2	2	1	8	6	48	8	0	1	1	1	1	1	1	1	1	1	4	5	5	5	3	5	5	5	5	5	5	4	5	5	5	5	5	5	4	4	4	5	4	4	5	5	5	5	5	5
777	36	2	2	2	1	11	11	48	8	1	1	1	1	1	1	1	1	1	1	4	5	5	5	3	5	5	5	5	5	5	4	5	5	5	5	5	5	4	4	4	5	4	4	5	5	5	5	5	5
778	35	3	2	2	1	14	14	48	8	0	1	1	1	1	1	1	1	1	1	4	4	4	4	4	5	4	4	4	4	4	4	4	4	4	4	4	2	4	4	4	4	4	4	5	5	5	4	4	4
779	30	2	2	2	1	1	1	40	0	0	1	1	1	1	1	1	1	1	1	4	4	4	4	4	5	4	4	4	4	4	4	4	4	4	4	4	2	4	4	4	4	4	4	5	5	5	4	4	4
780	32	2	2	2	1	9	9	48	6	1	1	1	1	1	1	2	1	0	0	4	4	4	4	4	4	4	4	4	4	4	4	4	4	4	4	4	2	4	4	4	4	4	4	5	5	5	4	4	4
781	30	2	2	2	1	9	9	48	7	0	1	1	1	1	1	1	1	1	1	4	4	4	4	4	4	4	4	4	4	4	4	4	4	4	4	4	2	4	4	4	4	4	4	5	5	5	4	4	4
782	36	3	2	2	1	15	15	48	7	0	1	1	1	1	1	1	1	1	1	4	4	4	4	4	4	4	4	4	4	4	4	4	4	4	4	4	2	4	4	4	4	4	4	5	5	5	4	4	4
783	34	2	1	2	1	12	9	48	7	0	1	1	1	1	1	1	1	1	1	4	4	4	4	4	4	4	4	4	4	4	4	4	4	4	4	4	2	4	4	4	4	4	4	5	5	5	4	4	4
784	30	2	2	3	1	6	6	40	4	1	1	1	1	1	1	1	1	0	0	4	4	4	4	4	4	4	4	4	4	4	4	4	4	4	4	4	4	4	4	4	4	4	4	4	4	4	4	4	4
785	34	3	2	3	1	12	12	40	5	1	1	1	1	1	1	1	1	1	0	4	4	5	5	3	4	5	5	5	5	5	5	5	5	3	3	3	4	5	4	5	5	4	4	5	5	5	5	5	5
786	39	2	2	3	1	11	11	40	6	1	1	1	1	1	1	1	1	1	1	4	4	4	4	4	4	4	4	4	4	4	4	2	4	4	4	4	4	4	4	4	4	4	1	5	5	5	5	4	5
787	37	2	2	3	1	15	15	48	2	1	1	1	1	1	1	1	1	0	0	4	4	4	4	4	4	4	4	4	4	4	4	4	4	4	4	4	4	4	4	4	4	4	4	4	4	4	4	4	4
788	32	2	2	3	1	11	11	40	5	1	1	1	1	1	1	1	1	1	0	5	5	5	5	3	5	5	5	5	5	5	5	5	5	3	3	5	5	4	4	5	5	4	4	5	5	5	5	5	4
789	34	2	2	3	1	13	13	40	6	1	1	1	1	1	1	1	1	1	0	5	5	5	5	3	5	5	5	5	5	5	5	5	5	4	4	5	5	4	4	5	5	4	4	5	5	5	5	5	4
790	35	2	2	3	1	9	4	40	6	1	1	1	1	1	1	1	1	1	0	5	5	5	5	3	5	5	5	5	5	5	5	5	5	4	4	5	5	4	4	5	5	4	4	5	5	5	5	5	4
791	44	3	2	3	1	22	16	40	6	1	1	1	1	1	1	1	1	1	0	4	4	5	5	4	5	4	4	4	4	4	4	4	4	4	4	4	4	4	5	5	5	4	5	5	5	5	5	5	5
792	25	2	1	3	1	1	1	48	4	1	1	1	1	1	1	1	1	1	0	4	1	4	4	3	4	4	4	4	4	4	4	4	4	4	4	4	3	4	3	4	4	4	4	5	5	5	5	5	4
793	48	3	2	3	1	22	22	40	4	1	1	1	1	1	1	1	1	1	0	4	1	4	4	3	4	4	4	4	4	4	4	4	4	4	4	4	3	4	3	4	4	4	4	5	5	5	5	5	4
794	32	2	3	3	1	11	11	40	4	1	1	1	1	1	1	1	1	1	0	4	1	4	4	3	4	4	4	4	4	4	4	4	4	4	4	4	3	4	3	4	4	4	4	5	5	5	5	5	4
795	36	3	2	3	1	13	13	40	6	0	1	1	1	1	1	2	1	1	1	3	3	3	3	3	3	4	4	4	4	4	4	3	3	3	3	3	4	4	4	3	3	4	3	3	3	4	4	3	3
796	35	2	2	2	1	10	10	45	4	1	1	1	1	1	1	2	1	0	0	4	4	4	4	4	4	4	4	4	4	4	4	4	4	4	4	4	4	4	4	4	4	4	4	4	4	4	4	4	4
797	36	2	2	3	1	13	13	48	4	1	1	1	1	1	1	1	1	1	0	4	1	4	4	3	4	4	4	4	4	4	4	4	4	4	4	4	3	4	3	4	4	4	4	5	5	5	5	5	4
798	31	2	2	3	1	8	8	40	6	0	1	1	1	1	1	1	1	1	0	4	3	4	4	3	3	4	3	4	3	4	3	3	4	4	4	4	3	4	4	4	4	4	4	4	4	4	4	2	2
799	31	2	2	3	1	10	9	40	6	1	1	1	1	1	1	1	1	1	0	5	5	5	5	3	5	5	5	5	5	5	5	5	5	3	3	5	5	3	4	5	5	4	4	5	5	5	5	5	4
800	31	2	2	3	1	9	4	48	7	1	1	1	1	1	1	2	1	1	1	5	3	5	5	4	5	5	5	5	5	5	5	5	5	5	5	5	5	5	5	5	5	5	5	5	5	5	5	5	5
801	47	2	2	3	1	24	16	48	7	1	1	1	1	1	1	2	1	1	1	5	3	5	5	4	5	5	5	5	5	5	5	5	5	5	5	5	5	5	5	5	5	5	5	5	5	5	5	5	5
802	32	2	2	3	1	11	11	48	7	1	1	1	1	1	2	2	1	0	0	4	4	4	4	4	5	5	5	5	4	4	4	5	5	4	5	5	2	4	4	4	5	5	4	3	5	5	2	4	4
803	35	2	1	3	1	13.4	13.3	48	7	1	1	1	1	1	1	2	1	1	1	5	3	5	5	4	5	5	5	5	5	5	5	5	5	5	5	5	5	5	5	5	5	5	5	5	5	5	5	5	5
804	36	2	2	3	1	12	11	48	7	1	1	1	1	1	2	2	1	1	1	4	4	4	4	3	5	4	4	5	5	4	4	4	4	4	4	4	4	4	4	4	4	4	5	5	5	5	1	5	5
805	33	2	2	3	1	11	11	48	7	1	1	1	1	1	2	2	1	1	1	4	4	4	4	4	4	4	4	4	4	4	4	5	4	4	4	4	4	4	4	4	4	4	5	5	5	5	1	5	5
806	34	2	2	3	1	11	11	48	7	1	1	1	1	1	2	2	1	1	1	4	4	5	4	4	5	5	5	5	4	4	5	4	4	4	4	5	4	4	4	5	4	4	5	5	5	5	4	4	4
807	34	3	2	3	1	13	13	48	7	1	1	1	1	1	2	2	1	1	1	4	4	5	4	4	5	5	5	5	4	4	5	4	4	4	4	5	4	4	4	5	4	4	5	5	5	5	4	4	4
808	34	2	2	3	1	8	5	40	0	0	1	1	2	1	1	2	1	1	1	4	4	4	4	4	5	5	5	5	4	4	4	5	5	4	5	5	2	4	4	4	5	5	5	5	5	5	1	5	5
809	37	2	3	3	1	14.7	14.5	48	7	1	1	1	1	1	1	2	1	1	1	5	3	5	5	4	5	5	5	5	5	5	5	5	5	5	5	5	5	5	5	5	5	5	5	5	5	5	5	5	5
810	36	2	2	3	1	9	9	48	7	1	1	1	1	1	1	2	1	1	1	5	3	5	5	4	5	5	5	5	5	5	5	5	5	5	5	5	5	5	5	5	5	5	5	5	5	5	5	5	5
811	49	3	2	3	1	26	26	48	7	1	1	1	1	1	2	2	1	1	1	4	4	4	4	4	4	4	4	5	4	4	5	4	4	4	4	5	4	4	4	5	4	4	5	5	5	5	4	4	4
812	36	2	2	3	1	15	15	48	7	1	1	1	1	1	2	2	1	1	1	4	4	4	4	4	4	4	4	5	4	4	5	4	4	4	4	5	4	4	4	5	4	4	5	5	5	5	4	4	4
813	29	2	1	1	1	8	4	48	6	1	1	1	1	1	1	1	1	0	1	3	4	4	4	4	4	4	4	4	4	4	4	4	4	4	4	4	4	4	4	4	5	4	2	5	5	5	4	4	4
814	30	2	1	1	1	6	4	56	6	1	1	1	1	1	1	1	1	1	1	5	5	5	5	5	5	5	5	5	4	4	4	4	4	4	4	4	5	5	4	4	4	4	5	5	5	5	5	5	5
815	29	2	2	1	1	6	6	56	7	1	1	1	1	1	1	1	1	1	1	4	4	5	5	4	4	5	5	5	5	5	5	5	5	5	4	5	5	5	5	4	4	5	5	5	5	5	5	5	5
816	49	3	2	1	1	21	13	56	6	1	1	1	1	1	1	1	1	1	1	5	5	5	5	5	5	5	5	5	4	4	4	4	4	4	4	4	5	5	4	4	4	4	5	5	5	5	5	5	5
817	31	2	1	1	1	10	10	56	6	1	1	1	1	1	1	1	1	1	1	4	4	5	5	4	4	5	5	5	5	5	5	5	5	5	4	5	5	5	5	5	4	5	5	5	5	5	5	5	5
818	55	1	2	1	1	28	17	56	6	1	1	1	1	1	1	2	1	1	1	4	5	5	5	4	4	5	5	5	5	5	5	5	5	5	5	5	5	5	5	5	5	5	5	5	5	5	5	5	5
819	30	2	2	1	1	6	6	56	6	1	1	1	1	1	1	1	1	1	1	4	4	5	5	4	4	5	5	5	5	5	5	5	5	5	4	5	5	5	5	4	4	5	5	5	5	5	5	5	5
820	27	3	1	1	1	2	2	56	8	1	1	1	1	1	1	1	1	1	1	4	4	5	5	4	4	5	5	5	5	5	5	5	5	5	4	5	5	5	5	4	4	5	5	5	5	5	5	5	5
821	34	2	2	2	1	12	12	96	11	1	1	1	1	1	1	2	1	1	0	4	3	4	4	3	4	4	4	4	4	4	4	4	4	4	4	4	4	4	4	4	4	4	4	5	5	4	5	5	4
822	33	2	2	2	1	9	9	64	8	0	1	1	1	1	1	2	1	1	0	4	3	4	4	3	4	4	4	4	4	4	4	4	4	4	4	4	4	4	4	4	4	4	4	5	5	4	5	5	4
823	33	2	2	2	1	11	11	96	10	1	1	1	1	1	1	2	1	1	0	4	3	4	4	3	4	4	4	4	4	4	4	4	4	4	4	4	4	4	4	4	4	4	4	5	5	5	5	5	4
824	38	3	2	2	1	16	16	72	8	0	1	1	1	1	1	2	1	1	0	4	3	4	4	3	4	4	4	4	4	4	4	4	4	4	4	4	4	4	4	4	4	4	4	5	5	4	5	5	4
825	43	3	1	2	1	15	15	96	10	0	1	1	1	1	1	2	1	1	0	4	3	4	4	3	4	4	4	4	4	4	4	4	4	4	4	4	4	4	4	4	4	4	4	5	5	4	5	5	4
826	37	2	2	2	1	15	15	72	8	0	1	1	1	1	1	1	1	0	1	4	4	4	4	4	4	4	4	4	4	4	4	4	4	4	4	4	4	4	4	4	4	4	4	5	5	4	5	5	4
827	39	3	2	2	1	15	15	90	10	1	1	1	1	1	1	1	1	1	1	3	3	5	5	5	5	5	5	3	5	5	5	4	4	4	4	4	4	5	4	4	4	4	4	5	5	5	5	4	4
828	35	3	2	2	1	14	14	88	10	1	1	1	1	1	1	1	1	1	1	4	3	4	4	4	4	4	5	5	4	4	5	4	4	3	4	4	4	5	4	4	4	4	5	5	5	5	5	4	4
829	35	2	2	2	1	15	15	64	10	1	1	1	1	1	1	1	1	0	1	4	4	4	4	4	4	4	4	4	4	4	4	4	4	4	4	4	4	4	4	4	4	4	4	5	5	5	5	5	5
830	35	3	2	2	1	14	7	64	10	1	1	1	1	1	1	1	1	0	1	4	4	4	4	4	4	4	4	4	4	4	4	4	4	4	4	4	4	4	4	4	4	4	4	5	5	5	5	5	5
831	39	3	2	2	1	17	17	64	8	0	1	1	1	1	1	2	1	1	0	4	3	4	4	3	4	4	4	4	4	4	4	4	4	4	4	4	4	4	4	4	4	4	4	5	5	4	5	5	4
832	34	3	2	2	1	10	10	72	8	1	1	1	1	1	1	1	1	1	1	4	4	4	4	4	4	4	4	4	4	4	4	4	4	4	4	4	4	4	4	4	4	4	4	5	5	4	5	5	4
833	34	2	2	2	1	12	12	88	10	0	1	1	1	1	1	1	1	1	1	5	4	5	5	5	5	5	5	5	5	5	5	5	5	5	5	5	5	5	5	4	5	5	5	5	5	5	5	5	5
834	27	2	1	5	1	1.5	1.5	40	4	0	1	1	1	1	2	2	1	0	0	3	3	4	4	2	3	4	4	4	3	3	3	3	3	3	3	3	3	3	3	4	4	3	4	5	5	5	5	5	5
835	44	2	2	5	1	19	6	40	4	1	1	1	1	1	1	1	1	1	1	4	3	5	4	4	4	5	5	4	4	4	4	2	2	4	4	4	4	4	5	5	4	3	5	5	5	5	5	5	5
836	33	3	2	5	1	11	9	40	4	1	1	1	1	1	1	2	1	0	1	5	5	4	4	4	4	4	4	4	4	4	4	4	4	4	4	4	4	4	4	4	4	4	4	4	4	4	1	1	4
837	30	2	2	5	1	6	6	40	4	1	1	1	1	1	1	2	1	0	1	5	5	4	4	4	4	4	4	4	4	4	4	4	4	4	4	4	4	4	4	4	4	4	4	4	4	4	1	1	4
838	30	3	2	5	1	9	9	40	4	1	1	1	1	1	1	2	1	0	1	5	5	4	4	4	4	4	4	4	4	4	4	4	4	4	4	4	4	4	4	4	4	4	4	4	4	4	1	1	4
839	46	3	2	2	1	14	4	40	11	0	1	1	1	1	1	1	1	0	0	4	4	4	4	4	4	4	4	4	4	4	4	4	4	4	4	4	4	4	4	4	4	4	5	5	5	5	4	5	4
840	39	3	2	2	1	14	14	40	0	1	1	1	1	1	1	1	1	0	1	4	4	4	4	4	4	4	4	4	4	4	4	3	4	4	4	4	4	4	4	4	4	4	5	5	5	5	4	4	4
841	36	2	2	2	1	15	4	40	11	1	1	1	1	1	1	1	1	1	1	4	4	4	4	4	4	4	4	4	4	4	4	4	4	4	4	4	4	4	4	4	4	4	5	5	5	5	4	5	4
842	41	4	2	2	2	13	4	40	2	1	1	1	1	1	1	1	1	1	1	4	3	4	5	3	5	4	4	3	4	4	4	4	4	4	4	4	4	4	4	4	4	4	3	4	4	4	4	4	4
843	28	2	2	2	1	6	2	40	10	1	1	1	1	1	1	1	1	1	1	4	4	4	4	4	4	4	4	4	4	4	4	4	5	4	3	4	2	4	4	4	4	4	4	4	4	4	4	4	4
844	35	2	2	2	1	15	4	40	10	1	1	1	1	1	1	1	1	1	1	4	4	4	4	4	4	4	4	4	4	4	4	4	4	4	4	4	4	4	4	4	4	4	4	4	4	5	5	5	4
845	34	3	2	2	1	12	2	40	10	1	1	1	1	1	1	1	1	1	1	4	4	4	4	4	4	4	4	4	4	4	4	4	4	4	4	4	4	4	4	4	4	4	4	4	4	5	5	5	4
846	28	1	3	3	1	6	2	48	10	1	1	1	1	1	2	2	1	1	1	4	5	4	4	4	5	4	4	4	5	4	4	4	4	4	5	4	4	4	5	4	5	5	4	5	4	4	4	5	4
847	39	3	2	1	1	8	8	60	8	0	1	1	1	1	1	1	1	0	0	4	4	4	4	4	4	5	4	4	4	5	4	4	4	4	4	4	4	4	4	4	4	4	4	5	5	5	4	5	5
848	38	2	2	1	1	15	8	58	8	1	1	1	1	1	1	2	1	1	0	4	4	4	4	4	4	4	4	4	4	4	4	4	4	4	4	4	4	4	4	4	4	4	4	4	4	4	5	5	4
849	37	4	1	1	2	16	8	40	2	1	1	1	1	1	1	1	1	1	1	4	5	5	5	5	5	5	4	5	5	5	5	5	5	4	5	4	5	5	4	5	5	3	5	2	5	5	1	5	5
850	33	2	2	1	1	4	0.3	40	8	1	1	1	1	1	1	2	1	1	1	4	4	4	4	4	4	4	4	4	4	4	4	4	4	4	4	4	3	4	3	4	4	4	4	4	5	5	4	4	4
851	30	2	1	1	1	8	8	60	8	0	1	1	1	1	1	1	1	0	0	4	4	4	4	4	4	4	4	4	4	4	4	4	4	4	4	4	4	4	4	4	4	4	4	5	5	5	4	4	4
852	31	3	2	1	1	8	8	60	8	0	1	1	1	1	1	2	1	1	1	5	5	5	5	5	5	5	5	5	5	5	5	4	5	5	5	4	4	4	5	5	5	5	5	5	5	5	5	5	5
853	46	2	2	1	1	22	9	60	8	0	1	1	1	1	2	2	1	1	1	4	3	3	4	3	4	4	5	5	5	4	4	4	4	4	5	4	4	4	4	4	5	4	4	4	4	4	4	4	4
854	29	2	1	1	1	7	7	40	8	0	1	1	1	1	1	2	1	1	1	4	3	4	4	3	4	4	4	4	4	4	4	4	4	4	4	4	4	4	4	4	4	4	4	5	5	5	4	2	4
855	36	3	2	1	1	13	9	60	8	0	1	1	1	1	1	2	1	0	0	4	4	4	4	4	4	4	4	4	4	4	4	4	4	4	4	4	4	4	4	4	4	4	4	4	4	4	4	4	4
856	33	2	2	1	1	8	7	60	8	0	1	1	1	1	1	1	1	0	0	4	4	4	4	4	4	4	4	4	4	4	4	4	4	4	4	4	4	4	2	4	4	3	5	5	5	5	5	5	4
857	37	3	2	3	1	15	15	40	0	1	1	1	1	1	2	1	1	1	1	4	4	4	4	4	4	4	4	4	4	4	4	4	4	4	4	4	4	4	4	4	4	4	5	5	5	5	5	5	5
858	41	3	2	3	1	17	17	60	10	1	1	1	1	1	2	1	1	1	1	4	4	4	4	4	4	4	4	4	4	4	4	4	4	4	4	4	4	4	4	4	4	4	5	5	5	5	5	5	5
859	36	3	2	3	1	13	5	60	10	1	1	1	1	1	2	1	1	1	1	4	4	4	4	4	4	4	4	4	4	4	4	4	4	4	4	4	4	4	4	4	4	4	5	5	5	5	5	5	5
860	31	2	2	3	1	9	9	40	0	0	1	1	1	1	1	1	1	1	1	4	4	4	4	4	4	4	4	4	4	4	4	4	4	4	4	4	4	4	4	4	4	4	5	5	5	5	5	5	5
861	34	2	2	3	1	8	8	48	9	1	1	1	1	1	1	1	1	1	1	5	5	5	5	5	5	4	4	4	4	5	4	4	4	4	4	4	4	4	4	4	5	4	5	5	5	4	5	5	5
862	35	2	2	3	1	10	10	48	9	1	1	1	1	1	1	1	1	1	1	5	5	5	5	5	4	4	4	4	4	4	5	4	4	4	4	4	4	4	4	4	4	5	4	4	4	4	5	4	5
863	37	3	2	3	2	15	15	40	0	1	1	1	1	1	1	1	1	1	1	5	5	5	5	5	5	4	4	4	4	5	4	4	4	4	4	4	4	4	4	4	4	4	5	5	5	5	5	5	5
864	37	3	1	1	1	14	3	64	8	1	1	1	1	1	1	1	1	1	1	4	4	4	4	4	4	4	4	5	5	5	5	4	4	4	4	4	3	5	3	4	4	3	5	5	5	5	4	4	4
865	35	3	2	1	1	14	3	40	0	1	1	1	1	1	1	1	1	1	1	4	4	4	4	4	4	4	4	5	5	5	5	4	4	4	4	4	3	5	3	4	4	3	5	5	5	5	4	4	4
866	25	2	1	1	1	3	2	64	8	1	1	1	1	1	1	1	1	1	1	4	4	4	4	4	4	4	4	5	5	5	5	4	4	4	4	4	3	5	3	4	4	3	5	5	5	5	4	4	4
867	32	2	2	1	1	11	3	64	8	1	1	1	1	1	1	1	1	1	1	4	4	4	4	4	4	4	4	5	5	5	5	4	4	4	4	4	3	5	3	4	4	3	5	5	5	5	4	4	4
868	34	3	2	1	2	13	3	40	0	1	1	1	1	1	1	1	1	1	1	4	4	4	4	4	4	4	4	5	5	5	5	4	4	4	4	4	3	5	3	4	4	3	5	5	5	5	4	4	4
869	32	2	2	1	1	10	2	40	8	1	1	1	1	1	1	1	1	1	1	4	4	4	4	4	4	4	4	5	5	5	5	4	4	4	4	4	3	5	3	4	4	3	5	5	5	5	4	4	4
870	26	2	1	1	1	2	2	64	8	1	1	1	1	1	1	1	1	1	1	4	4	4	4	4	4	4	4	5	5	5	5	4	4	3	4	4	3	5	3	4	4	3	5	5	5	5	4	4	4
871	28	2	2	1	1	8	8	40	8	1	1	1	1	1	1	1	1	1	1	5	5	4	4	4	4	4	5	5	5	5	5	4	4	4	4	4	2	5	2	4	4	3	5	5	5	5	4	4	4
872	40	2	1	4	1	15	15	72	10	1	1	1	1	1	1	1	1	1	0	5	3	5	5	3	5	5	5	5	5	5	5	5	5	5	5	4	3	5	3	4	4	3	5	5	5	5	5	5	5
873	35	2	2	4	1	12	12	72	10	1	1	1	1	1	1	1	1	1	0	5	3	5	5	3	5	5	5	5	5	5	5	5	5	5	5	4	3	5	3	4	4	3	5	5	5	5	5	5	5
874	35	3	2	4	1	14	14	60	11	1	1	1	1	1	1	1	1	1	1	3	4	5	5	3	4	5	5	5	5	5	5	4	5	5	4	4	3	5	4	4	5	4	5	5	5	5	3	3	4
875	37	3	2	4	1	15	15	60	11	1	1	1	1	1	2	1	1	1	1	4	4	4	4	4	4	4	4	4	4	4	4	4	4	4	4	4	4	4	4	4	4	4	5	5	5	5	1	5	5
876	44	3	2	4	2	20	20	40	3	1	1	1	1	1	1	1	1	1	1	4	4	4	4	4	4	4	4	4	4	4	4	4	4	4	4	4	4	4	4	4	4	4	4	4	4	4	1	4	4
877	35	2	2	3	1	5	2	40	8	1	1	1	1	1	1	2	1	0	0	4	4	4	4	4	4	4	4	4	4	4	4	4	4	4	4	4	4	4	4	4	4	4	4	4	4	4	4	4	4
878	34	1	2	3	1	14	2	40	7	1	1	1	1	1	1	2	1	0	0	4	4	4	4	4	4	4	4	4	4	4	4	4	4	4	4	4	4	4	4	4	4	4	4	4	4	4	4	4	4
879	38	2	2	3	1	8	2	40	8	1	1	1	1	1	1	2	1	0	0	4	4	4	4	4	4	4	4	4	4	4	4	4	4	4	4	4	4	4	4	4	4	4	4	4	4	4	4	4	4
880	40	3	2	3	2	19	3	40	0	1	1	1	1	1	1	1	1	1	0	4	4	4	4	4	4	4	4	4	4	4	4	4	4	4	4	4	4	4	4	4	4	4	4	4	4	4	4	4	4
881	34	2	2	3	1	10	2	40	0	1	1	1	1	1	1	1	1	1	0	4	4	4	4	4	4	4	4	4	4	4	4	4	4	4	4	4	4	4	4	4	4	4	4	4	4	4	4	4	4
882	31	3	2	3	1	6	2	40	8	1	1	1	1	1	1	2	1	0	0	4	4	4	4	4	4	4	4	4	4	4	4	4	4	4	4	4	4	4	4	4	4	4	4	4	4	4	4	4	4
883	25	2	1	3	1	2	2	40	7	1	1	1	1	1	1	1	1	1	0	4	4	4	4	4	4	4	4	4	4	4	4	4	4	4	4	4	4	4	4	4	4	4	4	4	4	4	4	4	4
884	28	3	2	3	1	5	2	40	8	1	1	1	1	1	1	2	1	0	0	4	4	4	4	4	4	4	4	4	4	4	4	4	4	4	4	4	4	4	4	4	4	4	4	4	4	4	4	4	4
885	35	4	2	5	1	13	13	40	2	1	1	1	1	1	1	1	1	1	1	4	4	4	4	4	4	5	5	5	5	5	5	4	4	4	4	4	4	4	5	5	5	5	4	4	4	4	4	4	5
886	37	3	2	5	1	13	13	40	6	1	1	1	1	1	1	2	1	0	1	3	4	4	4	5	4	4	5	4	4	4	3	4	2	4	4	5	1	4	4	5	4	3	2	4	4	4	4	2	2
887	54	3	2	5	2	32	25	40	0	1	1	1	1	1	1	1	1	1	1	3	4	5	4	3	4	5	5	5	5	5	5	5	5	4	5	5	4	5	4	5	4	4	1	5	5	5	4	5	4
888	32	3	1	5	1	9	3	48	6	1	1	1	1	1	1	2	1	1	1	4	4	4	4	4	4	4	4	4	4	4	4	4	4	4	4	5	4	4	4	5	5	4	1	5	5	5	5	5	5
889	34	3	2	5	1	9	9	48	6	0	1	1	1	1	1	1	1	0	1	3	4	5	4	3	4	5	5	5	5	5	5	5	5	5	4	5	5	4	4	5	5	5	4	5	5	5	5	5	5
890	35	3	2	5	1	13	6	40	2	1	1	1	1	1	1	1	1	1	0	4	5	4	5	5	5	5	5	4	4	5	5	5	5	3	5	5	3	4	4	4	4	3	4	5	5	5	4	5	4
891	38	3	2	5	1	16	16	40	0	1	1	1	1	1	1	1	1	1	1	3	4	5	4	2	4	5	5	5	5	5	5	5	5	4	5	5	4	5	4	5	4	4	1	5	5	5	4	5	4
892	32	3	2	5	1	8	8	40	6	1	1	1	1	1	2	2	1	1	1	4	4	4	4	4	4	4	4	4	4	4	4	4	4	4	4	4	4	4	4	4	4	4	5	5	5	5	5	5	5
893	31	2	2	5	1	9	9	40	0	1	1	1	1	1	1	1	1	0	0	4	4	4	4	4	5	4	4	4	4	4	4	4	4	4	4	4	4	4	4	4	4	4	4	4	4	4	4	5	4
894	31	2	1	4	1	5	5	58	10	1	1	1	1	1	1	1	1	1	1	4	4	5	4	4	4	4	4	4	4	4	4	4	5	5	4	4	2	4	4	4	4	4	5	5	5	5	4	5	4
895	40	4	2	4	2	17	17	40	2	1	1	1	1	1	1	1	1	1	1	4	4	5	4	4	4	4	4	4	4	4	4	4	5	5	4	4	2	4	4	4	4	4	5	5	5	5	4	5	4
896	36	3	1	4	1	12	12	58	10	1	1	1	1	1	1	1	1	1	1	4	4	5	4	4	4	4	4	4	4	4	4	4	5	5	4	4	2	4	4	4	4	4	5	5	5	5	4	5	4
897	28	2	3	4	1	6	6	58	10	1	1	1	1	1	1	1	1	1	1	4	4	4	5	4	5	5	5	5	4	5	4	5	5	5	5	5	5	5	5	5	5	5	5	5	5	5	4	5	2
898	41	2	2	4	1	16	10	40	10	1	1	1	2	1	1	2	2	1	1	5	5	5	5	5	5	5	5	5	5	5	5	5	5	5	5	5	3	5	3	5	5	3	4	5	5	5	5	5	5
899	37	2	2	2	1	15	4	72	12	0	1	1	1	1	2	2	1	1	1	4	4	4	4	4	4	4	4	4	4	4	4	2	4	4	4	4	4	4	4	4	4	4	3	4	4	4	4	4	4
900	32	2	2	4	1	6	6	72	8	0	1	1	1	1	1	2	1	0	0	5	5	5	5	5	5	5	5	5	5	5	5	5	5	5	5	5	5	5	5	5	5	5	4	4	4	4	4	4	4
901	34	2	2	4	1	13	13	72	8	1	1	1	1	1	1	2	1	1	1	4	4	4	5	4	4	4	4	5	4	4	4	4	4	4	4	4	4	4	4	4	4	4	4	4	4	4	4	4	4
902	38	2	2	4	1	16	16	58	10	1	1	1	1	1	1	2	1	1	1	5	5	5	5	5	5	5	5	4	4	4	4	4	4	4	4	4	4	4	4	4	4	4	5	5	5	5	5	5	5
903	42	2	3	4	1	20	17	40	10	1	1	1	1	1	1	1	1	1	1	5	4	4	4	4	4	4	4	5	5	5	4	4	4	4	4	4	4	4	4	5	4	4	5	5	5	5	5	5	5
904	41	2	2	4	1	15	3	48	10	1	1	1	1	1	1	1	1	1	1	4	4	0	4	4	4	4	4	4	4	4	4	4	4	4	4	4	4	4	4	4	4	4	5	5	5	5	4	5	4
905	28	2	1	4	1	6	6	48	10	1	1	1	1	1	2	1	1	1	1	4	4	4	4	3	4	4	4	4	4	4	3	4	3	4	3	3	3	4	3	3	4	3	3	4	4	4	4	4	4
906	40	4	2	2	2	14	14	40	0	1	1	1	1	1	1	1	1	1	0	4	4	4	4	4	4	4	4	4	4	4	4	4	4	4	4	4	4	4	5	5	4	4	5	5	5	5	4	4	4
907	36	2	2	2	1	15	15	48	0	1	1	1	1	1	1	2	1	1	1	4	4	4	4	4	4	4	4	4	4	4	4	4	4	4	4	4	4	4	4	4	4	4	4	4	4	4	4	4	4
908	32	2	2	2	1	7	7	40	0	1	1	1	1	1	1	1	1	1	1	4	4	4	4	4	4	4	4	4	4	4	4	4	4	4	4	4	4	4	4	4	4	4	4	4	4	4	4	4	4
909	33	2	3	2	1	10	10	40	8	1	1	1	1	1	2	2	1	1	1	4	4	4	4	4	4	4	4	4	4	4	4	4	4	4	4	4	4	4	4	4	4	4	4	4	4	4	4	4	4
910	37	2	2	2	1	15	15	48	0	1	1	1	1	1	1	2	1	1	1	4	4	4	4	4	4	4	4	4	4	4	4	4	4	4	4	4	4	4	4	4	4	4	4	4	4	4	1	4	4
911	37	3	2	2	1	12	12	48	8	1	1	1	1	1	1	2	1	1	1	4	4	4	4	4	4	4	4	4	4	4	4	4	4	4	4	4	4	4	4	4	4	4	4	4	4	4	4	4	4
912	39	3	2	2	1	15	15	52	8	1	1	1	1	1	2	2	1	0	0	4	4	4	4	4	5	5	5	5	4	5	4	3	4	5	5	4	5	4	4	4	5	5	3	5	5	5	3	3	4
913	34	3	2	2	1	12	12	40	0	0	1	1	1	1	1	1	1	0	0	5	5	5	5	5	5	5	5	5	5	5	5	4	4	5	5	5	3	4	0	5	5	5	2	4	5	5	1	1	3
914	28	3	1	2	1	8	8	40	9	1	1	1	1	1	2	2	1	0	1	4	3	4	4	4	4	4	4	4	4	4	4	4	4	4	4	4	4	4	4	4	4	4	4	4	4	4	4	4	4
915	34	2	2	2	1	11	11	40	9	1	1	1	1	1	1	2	1	1	1	4	4	4	4	4	4	4	4	4	4	4	4	4	4	4	4	4	4	4	4	4	4	4	4	4	4	4	4	4	4
916	30	2	1	2	1	8	8	48	0	1	1	1	1	1	2	2	1	1	1	4	4	4	4	4	4	4	4	4	4	4	4	4	4	4	4	4	4	4	4	4	4	4	4	4	4	4	4	4	4
917	39	2	2	2	1	15	15	52	8	1	1	1	1	1	2	2	1	0	0	4	4	4	4	4	5	5	5	5	4	5	4	3	4	5	5	4	5	4	4	4	5	5	3	5	5	5	3	3	4
918	39	3	2	1	2	17	17	40	3	1	1	1	1	1	1	1	1	1	0	4	4	4	4	4	4	4	4	4	4	4	4	4	4	4	4	4	4	4	4	4	4	4	4	4	4	4	4	4	4
919	33	2	2	1	1	6	6	48	8	0	1	1	1	1	1	1	1	0	0	4	4	4	4	4	4	4	4	4	4	4	4	4	4	4	4	4	4	4	4	4	4	4	4	4	4	4	4	4	4
920	38	2	2	1	1	13	3	40	8	0	1	1	1	1	1	1	1	0	0	4	4	4	4	5	4	5	5	4	5	4	5	4	5	4	5	5	5	5	4	4	5	4	5	5	5	5	5	4	5
921	42	3	2	1	1	16	16	72	4	0	1	1	1	1	1	1	1	1	0	4	5	4	5	4	5	5	4	5	5	5	5	4	4	5	5	4	4	4	5	4	4	4	4	5	4	4	3	4	4
922	35	3	2	1	1	12	8	40	8	0	1	1	1	1	1	1	1	0	0	4	4	4	5	4	4	5	5	5	5	5	4	4	4	5	4	5	4	4	4	4	4	5	4	4	5	5	4	5	5
923	35	2	2	1	1	6	7	40	0	1	1	1	1	1	1	1	1	1	1	4	4	4	4	4	4	5	5	5	4	4	4	5	4	5	4	4	4	4	4	5	5	4	4	5	5	5	4	4	4
924	30	2	1	1	1	8	7	64	4	1	1	1	1	1	1	1	1	1	1	4	4	4	4	4	4	5	5	5	4	4	4	5	4	5	4	4	4	4	4	5	5	4	4	5	5	5	4	4	4
925	54	1	2	1	1	27	14	40	8	1	1	1	1	1	1	1	1	1	1	4	4	4	4	4	4	4	4	4	4	4	4	4	4	4	4	4	2	4	4	4	4	4	3	3	3	3	3	3	3
926	31	2	2	1	1	8	7	64	8	1	1	1	1	1	1	2	1	1	1	3	3	4	4	3	3	4	4	4	4	4	4	4	4	4	4	4	3	4	4	4	4	4	4	4	4	4	4	4	4
927	30	2	1	1	1	6	6	40	8	1	1	1	1	1	1	2	1	0	1	4	4	4	4	4	4	4	4	4	4	4	4	4	4	4	4	4	4	4	4	4	4	4	4	5	5	5	5	4	4
928	32	3	2	1	1	12	12	40	0	1	1	1	1	1	2	2	1	0	0	4	3	4	3	3	4	4	4	3	4	4	3	3	4	4	4	4	3	4	4	3	4	3	5	5	5	5	5	5	4
929	34	2	2	1	1	13	13	40	4	1	1	1	1	1	1	1	1	0	0	3	3	4	4	4	4	3	4	4	4	4	4	3	4	4	4	4	3	4	4	3	4	3	5	5	5	5	5	5	4
930	36	2	2	1	1	9	9	56	5	1	1	1	1	1	1	1	1	0	1	4	2	4	4	5	4	5	5	4	4	4	5	3	3	4	4	3	4	3	3	4	4	4	4	4	4	4	3	3	4
931	26	2	1	1	1	3	2	40	7	0	1	1	2	1	1	2	1	0	0	4	4	4	5	4	4	5	5	5	5	5	4	4	4	5	4	5	4	4	4	4	4	5	4	4	5	5	4	5	5
932	36	3	1	1	1	12	8	40	5	1	1	1	1	1	1	1	1	1	1	5	5	5	0	5	5	5	5	0	5	5	5	5	5	5	5	5	5	5	0	5	5	0	4	4	4	4	5	5	4
933	35	3	2	1	1	8	8	56	4	1	1	1	1	1	1	1	1	0	0	4	4	4	5	4	4	5	5	5	5	5	4	4	4	5	4	5	4	4	4	4	4	5	4	4	5	5	4	5	5
934	41	2	2	2	1	18	18	48	0	1	1	1	1	1	1	1	1	1	0	4	4	4	5	3	4	5	5	4	5	4	4	4	4	4	3	4	4	4	4	4	4	4	4	4	4	4	4	4	4
935	40	2	2	2	1	15	15	60	10	0	1	1	1	1	1	1	1	1	1	3	4	4	4	3	4	4	4	3	4	3	3	4	4	3	3	4	4	4	4	4	4	4	4	4	4	4	4	4	4
936	56	1	2	2	1	35	20	40	0	1	1	1	1	1	1	1	1	1	0	4	4	4	4	3	4	4	4	3	3	4	4	5	5	4	4	5	4	5	4	4	4	4	4	4	4	4	4	4	4
937	30	3	2	2	1	9	9	60	10	0	1	1	1	1	1	1	1	1	0	3	4	4	4	3	4	4	4	3	4	3	4	5	5	4	3	5	4	5	4	4	4	4	4	4	4	4	4	4	4
938	42	2	2	2	1	16	16	60	10	1	1	1	1	1	1	1	1	1	1	3	4	4	4	4	5	5	5	5	4	4	4	4	4	4	5	4	4	4	4	4	4	4	4	4	4	4	4	4	4
939	31	2	1	2	1	10	5	48	0	0	1	1	1	1	1	2	1	1	0	3	4	4	4	3	5	4	5	5	4	4	3	4	4	3	4	4	4	4	3	4	4	4	4	5	5	5	4	4	4
940	40	2	2	2	1	17	17	64	7	1	1	1	1	1	1	1	1	1	0	3	3	4	4	3	4	4	4	4	4	4	4	4	4	4	3	4	4	5	3	4	4	3	4	4	4	4	4	4	4
941	39	2	2	2	1	17	17	60	10	1	1	1	1	1	1	1	1	1	1	3	3	4	4	3	4	4	4	4	4	4	4	5	5	4	4	5	5	5	3	4	4	3	4	4	4	4	4	4	4
942	32	2	2	2	1	11	11	48	0	0	1	1	1	1	1	1	1	1	0	3	3	4	4	3	4	4	4	4	4	3	3	5	5	4	4	4	5	5	3	4	4	3	4	4	4	4	4	4	4
943	46	2	1	2	1	11	11	64	7	1	1	1	1	1	1	1	1	1	1	3	3	4	4	3	4	4	4	4	4	4	4	4	4	4	3	4	4	5	4	4	4	4	4	4	4	4	4	4	4
944	36	4	2	2	2	13	13	40	0	1	1	1	1	1	1	1	1	1	1	4	4	4	4	4	5	5	5	5	4	4	4	4	4	4	5	4	4	4	4	4	4	4	4	4	4	4	4	4	4
945	36	4	3	2	2	15	15	40	0	1	1	1	1	1	1	1	1	1	0	4	4	5	5	5	3	5	5	5	5	5	5	4	5	5	5	5	5	5	5	5	5	4	4	5	5	5	4	5	4
946	35	3	2	2	1	10	2	40	0	1	1	1	1	1	1	2	1	1	0	4	3	5	5	4	4	4	4	4	5	5	5	5	5	4	5	5	4	5	4	4	4	4	4	5	5	5	1	4	4
947	37	3	3	2	1	1.2	1.2	40	8	1	1	1	1	1	1	1	1	1	0	4	3	4	4	4	5	4	4	4	5	5	5	4	5	5	4	5	5	5	4	4	5	4	4	5	5	5	1	4	4
948	35	2	2	2	1	13	2	40	0	1	1	1	1	1	1	1	1	1	0	4	3	5	5	4	4	4	4	4	5	5	5	4	4	3	4	4	3	4	3	3	3	3	4	5	5	5	1	4	4
949	36	2	2	2	1	5	2	40	8	1	1	1	1	1	1	1	1	1	0	4	3	5	5	4	4	4	4	4	5	5	5	4	4	3	4	4	3	4	3	3	3	3	4	5	5	5	1	4	4
950	34	2	2	2	1	6	0.3	40	0	1	1	1	1	1	1	2	1	1	0	4	3	5	5	4	4	4	4	4	5	5	5	5	5	4	5	5	4	5	4	4	4	4	4	5	5	5	1	4	4
951	36	3	2	2	1	14	1	40	0	1	1	1	1	1	1	2	1	1	0	4	3	5	5	4	4	4	4	4	5	5	5	5	5	4	5	5	4	5	4	4	4	4	4	5	5	5	1	4	4
952	42	3	2	2	1	13	2	40	8	1	1	1	1	1	1	2	1	1	0	4	3	5	5	4	4	4	4	4	5	5	5	5	5	4	5	5	4	5	4	4	4	4	4	5	5	5	1	4	4
953	38	3	2	2	1	14	4	40	0	1	1	1	1	1	1	1	1	1	0	4	3	4	4	4	5	4	4	4	5	5	5	4	5	5	4	5	5	5	4	4	5	4	4	5	5	5	1	4	4
954	37	4	2	1	2	16	16	40	2	1	1	1	1	1	1	1	1	1	1	5	5	5	5	5	5	5	5	5	5	5	5	5	4	4	5	5	5	5	4	5	5	4	5	5	5	5	5	5	5
955	30	2	2	1	1	8	8	40	8	1	1	1	1	1	1	1	1	1	1	4	4	5	5	4	5	5	5	5	5	5	5	5	5	5	5	5	3	5	5	5	5	5	1	5	5	5	5	5	5
956	32	3	2	1	1	10	10	40	0	1	1	1	1	1	1	1	1	1	1	4	4	5	5	4	5	5	5	5	5	5	5	5	5	5	5	5	3	5	5	5	5	5	4	5	5	5	5	5	5
957	32	2	2	1	1	10	10	40	8	1	1	1	1	1	1	1	1	1	1	5	5	5	5	5	5	5	5	5	4	5	5	5	5	5	5	5	4	5	3	3	4	3	5	5	5	5	2	2	2
958	37	2	2	1	1	15	15	40	8	1	1	1	1	1	1	1	1	1	1	5	5	5	5	5	5	5	5	5	5	5	5	5	5	5	5	5	5	5	5	5	5	5	4	4	4	4	5	5	5
959	34	2	2	1	1	6	6	40	8	1	1	1	1	1	1	1	1	1	0	5	5	5	5	5	5	5	5	5	5	5	5	5	5	5	5	5	5	5	5	5	5	5	4	4	4	4	4	4	4
960	33	2	2	1	1	9	9	40	0	1	1	1	1	1	1	1	1	1	1	4	4	5	5	4	5	5	5	5	5	5	5	5	5	5	5	5	3	5	5	5	5	5	4	5	5	5	5	5	5
961	41	3	2	1	1	16	16	40	8	1	1	1	1	1	1	1	1	1	1	4	4	5	5	3	3	5	5	5	5	5	5	5	5	4	5	5	3	5	3	5	5	3	5	5	5	5	4	4	4
962	33	3	2	1	1	11	11	40	8	1	1	1	1	1	1	1	1	0	0	4	4	5	5	4	4	4	3	4	3	4	2	2	4	5	5	4	2	5	2	4	4	5	1	4	4	3	4	4	2
963	34	3	2	1	1	13	13	40	8	1	1	1	1	1	1	1	1	1	1	4	4	5	5	4	5	5	5	4	4	4	5	4	5	5	5	4	4	4	4	4	3	3	1	4	4	4	1	4	4
964	39	4	2	1	2	19	7	40	2	1	1	1	1	1	1	1	1	1	0	4	4	5	5	5	5	5	5	5	5	5	5	4	5	4	5	5	4	5	5	5	5	5	5	5	5	5	5	5	5
965	31	3	2	1	1	9	8	40	0	1	1	1	1	1	1	1	1	1	1	4	4	5	5	5	5	5	5	5	5	5	5	4	5	4	5	4	4	5	4	4	4	4	5	5	5	5	4	5	5
966	25	3	1	1	1	2	2	48	10	1	1	1	1	1	1	2	1	1	1	4	4	4	4	4	4	5	5	5	5	5	4	4	5	4	5	4	4	5	4	4	4	4	5	5	5	5	4	5	5
967	35	3	2	1	1	13	13	40	8	1	1	1	1	1	1	1	1	1	1	4	4	4	4	4	4	5	5	5	5	4	4	4	5	4	5	4	4	5	5	4	4	4	5	5	5	5	4	5	5
968	54	1	2	1	1	25	25	40	8	1	1	1	1	1	1	1	1	1	1	4	4	4	4	4	4	5	5	5	5	4	4	4	5	4	5	4	4	5	4	4	4	4	5	5	5	5	4	5	5
969	34	2	2	1	1	7	7	40	8	1	1	1	1	1	1	1	1	1	1	4	4	4	4	4	4	5	5	5	5	4	4	4	5	4	5	4	4	5	4	4	4	4	5	5	5	5	4	5	5
970	36	2	3	1	1	13	13	40	8	1	1	1	1	1	1	1	1	1	1	4	4	4	4	4	4	5	5	5	5	4	4	4	5	4	5	4	4	5	4	4	4	4	5	5	5	5	4	4	4
971	37	3	2	4	1	14	7	66	10	1	1	1	1	1	1	2	1	1	0	4	4	4	4	4	4	4	4	4	4	4	4	4	4	4	4	4	2	4	4	4	4	4	5	5	5	5	4	4	4
972	31	2	2	4	1	7	7	54	10	1	1	1	1	1	1	2	1	0	0	4	4	3	4	3	3	4	4	3	3	4	4	5	5	4	5	5	5	5	4	4	4	4	4	4	4	4	5	5	5
973	34	2	2	4	1	5	4	40	10	1	1	1	1	1	2	2	2	1	1	4	4	3	4	3	3	4	4	3	3	4	4	5	5	4	5	5	5	5	4	4	4	4	4	4	4	4	5	5	5
974	34	2	2	4	1	13	3	40	10	1	1	1	1	1	2	2	1	1	1	4	5	5	4	5	5	5	5	0	5	0	0	4	5	0	5	4	0	5	4	0	5	4	5	4	5	5	5	5	5
975	33	3	2	4	1	9	9	54	10	1	1	1	1	1	2	2	2	0	0	5	4	3	4	3	3	4	4	3	3	4	4	5	5	4	5	5	5	5	4	4	4	4	4	4	4	4	5	5	5
976	29	2	1	4	1	7	4	40	10	0	1	1	1	1	1	1	1	1	0	3	3	4	4	3	4	5	4	4	4	4	4	5	3	3	4	5	4	4	3	3	4	3	5	5	5	5	4	1	5
977	31	3	2	4	1	9	9	60	10	1	1	1	1	1	1	1	1	1	1	4	4	4	3	3	4	4	4	4	4	4	3	4	4	3	4	3	3	3	3	3	3	3	5	5	5	5	2	5	4
978	54	1	2	4	1	30	30	40	10	1	1	1	1	1	1	2	1	0	0	5	4	5	5	5	5	4	4	4	4	5	5	4	4	5	5	5	4	4	4	4	4	3	5	5	5	5	3	4	4
979	34	3	2	4	1	10	10	50	10	1	1	1	1	1	1	1	1	1	1	5	4	5	5	5	5	4	4	4	4	5	5	4	4	3	4	4	3	4	4	4	4	3	5	5	5	5	3	4	4
980	30	2	1	4	1	9	9	60	10	1	1	1	1	1	1	1	1	1	1	4	4	4	4	4	4	4	4	4	4	4	4	4	4	4	4	4	3	4	3	4	5	4	4	5	5	5	5	5	5
981	38	2	2	4	1	8	3	66	10	1	1	1	1	1	1	2	1	1	1	4	4	4	4	4	4	4	4	4	4	4	4	4	4	4	4	4	3	4	3	4	5	4	4	5	5	5	5	5	5
982	34	3	2	4	1	9	9	60	10	1	1	1	1	1	1	1	1	0	1	4	4	4	5	5	5	5	5	4	5	5	5	5	5	4	4	5	1	5	4	4	4	4	5	5	5	5	3	2	5
983	32	3	1	4	1	9	9	50	10	0	1	1	1	1	1	2	1	1	0	4	5	5	0	5	5	5	5	5	4	3	3	4	5	0	5	4	0	5	4	5	5	5	4	5	5	4	1	5	4
984	34	4	3	4	2	13	13	50	2	1	1	1	1	1	1	1	1	1	0	5	4	5	5	5	5	4	4	4	4	5	5	4	4	5	5	5	4	4	4	4	4	4	5	5	5	5	5	5	5
985	38	3	2	4	1	11	2	50	10	0	1	1	1	1	1	1	2	1	1	4	5	5	5	4	5	5	5	5	5	5	5	5	5	4	5	5	5	5	5	5	5	5	5	5	5	5	1	4	5
986	31	3	3	4	1	8	3	66	10	1	1	1	1	1	1	2	1	1	0	4	4	4	4	4	4	4	4	4	4	4	5	4	5	3	3	3	2	3	3	4	3	3	5	5	5	5	4	5	5
987	38	3	2	4	1	16	2	50	10	1	1	1	1	1	1	1	1	1	1	3	4	4	4	3	5	5	5	5	5	5	5	5	4	5	5	5	4	5	4	4	4	4	5	5	5	5	2	5	5
988	28	2	1	4	1	7	4	66	10	1	1	1	1	1	1	1	1	1	1	4	4	5	5	4	5	5	5	5	5	5	4	5	5	5	5	5	4	5	5	5	5	4	5	5	5	5	5	5	5
989	31	3	2	4	1	8	8	54	10	0	1	1	1	1	1	1	1	1	1	5	5	5	5	4	4	5	5	4	5	5	4	5	4	5	5	5	4	4	0	5	4	5	5	4	5	5	5	5	5
990	33	3	2	4	1	12	2	54	10	0	1	1	1	1	1	1	1	1	0	4	4	4	4	4	4	5	5	5	4	4	4	4	5	4	4	4	4	4	4	4	4	4	4	4	4	4	4	4	4
991	38	3	2	4	1	12	10	54	10	1	1	1	1	1	1	1	1	1	0	4	5	5	4	5	5	5	5	5	5	0	0	4	4	4	4	4	4	4	4	4	4	4	4	4	4	4	4	4	4
992	39	1	2	4	1	14	14	72	10	0	1	1	1	1	1	2	1	1	1	4	4	4	5	4	5	4	4	5	4	5	4	2	4	5	4	4	2	4	4	5	4	4	4	4	4	4	3	4	4
993	37	3	2	1	1	10	3	40	7	1	1	1	1	1	1	2	1	1	1	4	4	4	5	3	4	5	4	4	3	5	5	4	4	3	4	4	4	5	4	5	4	3	4	4	5	4	4	3	4
994	38	3	2	1	1	13	13	40	8	1	1	1	1	1	1	1	1	1	1	4	4	5	5	3	4	5	4	4	4	4	4	4	4	4	4	4	4	5	4	4	4	4	4	5	5	5	3	3	4
995	32	2	2	1	1	7	7	40	8	1	1	1	1	1	1	1	1	1	0	3	4	4	3	4	4	4	4	4	4	4	4	4	4	3	4	4	3	3	4	4	4	4	5	5	5	5	5	5	5
996	32	3	2	1	1	7	6	40	8	1	1	1	1	1	1	2	1	1	1	4	4	4	5	4	5	4	4	4	4	5	5	4	4	3	4	4	4	5	4	5	4	4	4	4	5	4	4	3	4
997	37	3	2	1	1	16	16	48	8	1	1	1	1	1	1	1	1	0	0	3	4	4	5	4	4	5	4	4	4	3	4	4	4	3	3	4	4	4	3	3	3	3	4	4	4	4	3	3	4
998	31	3	2	1	1	9	9	40	7	1	1	1	1	1	1	1	1	1	1	3	4	5	5	3	4	5	4	4	3	5	5	4	3	2	3	3	3	4	3	4	4	3	4	4	5	4	4	3	4
999	35	4	2	1	2	10	3	56	2	1	1	1	1	1	1	1	1	1	1	4	4	4	5	3	4	5	4	4	3	5	5	4	4	3	4	4	4	5	4	5	5	3	4	4	5	4	4	3	4
1000	41	3	2	1	1	16	2	40	7	1	1	1	1	1	1	1	1	1	1	3	4	5	5	3	4	5	5	5	5	5	5	4	5	5	4	4	3	5	4	4	5	4	5	5	5	5	3	3	4
1001	54	3	2	5	2	35	25	40	2	1	1	1	1	1	1	1	1	1	0	2	2	4	4	2	4	4	4	4	4	4	4	4	4	4	4	4	4	4	4	4	4	4	5	5	5	5	1	4	4
1002	35	2	2	5	1	9	9	40	10	1	1	1	1	1	1	1	1	1	1	2	1	5	5	5	5	5	5	5	5	5	5	4	5	4	5	5	5	5	5	5	5	5	5	5	5	5	5	5	5
1003	33	2	2	5	1	6	6	48	10	1	1	1	1	1	1	1	1	1	1	2	5	5	5	5	5	5	5	5	5	5	5	5	5	5	5	5	5	5	5	5	5	5	4	4	4	4	4	4	4
1004	31	2	2	5	1	9	8	40	10	0	1	1	1	1	1	1	1	1	1	4	4	4	4	4	4	4	4	4	4	4	4	4	4	4	4	4	4	4	4	4	4	4	5	5	5	5	5	5	5
1005	33	2	2	5	1	9	9	48	10	1	1	1	1	1	1	1	1	1	1	2	1	5	5	5	5	5	5	5	5	5	5	5	5	5	5	5	5	5	5	5	5	5	4	4	4	4	4	4	4
1006	38	2	2	5	1	20	15	48	10	1	1	1	1	1	1	2	1	1	1	2	5	5	5	5	5	5	5	5	5	5	5	5	5	5	5	5	5	5	5	5	5	5	4	4	4	4	4	4	4
1007	29	2	2	5	1	6	6	40	10	1	1	1	1	1	1	1	1	1	1	2	4	4	4	4	4	4	4	4	5	5	5	4	5	5	4	4	5	5	5	4	5	4	5	5	5	5	5	5	5
1008	50	3	3	5	1	20	13	40	0	1	1	1	1	1	1	1	1	1	1	4	4	4	4	4	4	4	4	4	4	4	4	4	4	4	4	4	4	4	4	4	4	4	5	5	5	5	5	5	4
1009	36	2	2	5	1	14	4	40	8	1	1	1	1	1	1	1	1	1	0	4	4	4	4	4	4	4	4	4	4	4	4	4	4	4	4	4	4	4	4	4	4	4	5	5	5	5	5	5	4
1010	50	2	2	5	1	30	13	40	8	1	1	1	1	1	1	1	1	1	0	4	4	4	4	4	4	4	4	4	4	4	4	4	4	4	4	4	4	4	4	4	4	4	5	5	5	5	5	1	4
1011	36	3	2	5	1	13	11	40	8	1	1	1	1	1	1	1	1	1	0	4	4	4	4	4	4	4	4	4	4	4	4	4	4	4	4	4	4	4	4	4	4	4	5	5	5	5	5	1	4
1012	38	3	2	5	1	17	4	40	8	1	1	1	1	1	1	1	1	1	0	4	4	4	4	4	4	4	4	4	4	4	4	4	4	4	4	4	4	4	4	4	4	4	5	5	5	5	5	1	4
1013	34	4	2	5	1	12	4	48	8	1	1	1	1	1	1	1	1	1	1	4	4	4	4	4	4	4	4	5	5	5	5	4	4	4	4	4	3	5	3	4	4	3	5	5	5	5	4	4	4
1014	34	2	2	1	1	6	6	40	0	1	1	1	1	1	1	2	1	1	1	4	4	4	5	4	4	4	4	4	5	4	5	5	5	5	5	4	5	5	4	4	4	4	5	5	4	4	4	4	4
1015	32	3	3	1	1	10	8	60	10	1	1	1	1	1	1	1	1	1	1	4	4	4	5	5	5	4	4	5	4	4	4	4	4	4	4	5	4	4	4	4	4	5	3	4	4	4	3	4	4
1016	33	2	2	1	1	11	2	40	8	1	1	1	1	1	2	2	1	1	1	4	4	4	4	5	5	4	5	4	4	4	4	5	5	5	4	4	4	5	4	5	4	4	4	4	4	4	4	4	4
1017	35	3	2	1	1	15	1	40	8	1	1	1	1	1	1	2	1	1	1	4	4	4	4	5	5	4	5	4	4	4	4	4	4	5	4	4	4	4	5	4	4	5	5	5	5	5	5	5	5
1018	30	3	2	1	1	9	4	40	0	1	1	1	1	1	1	1	1	1	1	4	4	5	5	4	5	5	5	4	4	5	4	4	4	4	5	5	4	4	2	4	4	4	5	5	5	5	5	5	5
1019	29	3	1	1	1	8	4	70	10	1	1	1	1	1	1	2	1	1	1	4	4	4	4	5	5	4	5	4	4	4	4	4	4	5	4	4	4	4	5	4	4	5	5	5	5	5	5	5	5
1020	33	3	2	1	1	10	4	40	8	1	1	1	1	1	1	1	1	1	1	4	4	5	5	5	4	5	5	4	4	5	5	4	5	4	5	4	5	4	5	4	5	4	4	5	5	5	4	5	5
1021	35	1	2	3	1	8	8	40	10	1	1	1	1	1	1	1	1	1	1	5	5	4	5	4	4	4	4	4	5	5	5	4	4	4	4	4	4	4	4	4	4	4	4	4	4	4	4	5	4
1022	32	2	2	3	1	8	8	40	10	1	1	1	1	1	1	2	1	1	1	4	4	4	4	4	4	4	4	4	4	4	4	4	4	4	4	4	4	4	4	4	4	4	5	5	5	5	4	5	5
1023	32	3	1	3	1	9	9	40	10	1	1	1	1	1	1	2	1	0	1	4	5	5	4	5	4	4	4	4	4	4	4	4	4	4	4	5	5	4	4	4	4	4	5	4	5	5	4	4	4
1024	34	2	2	3	1	5	5	40	10	1	1	1	1	1	1	2	1	1	1	4	4	4	4	4	4	4	4	4	4	4	4	4	4	4	4	4	4	4	4	4	4	4	5	5	4	4	4	4	4
1025	32	2	2	3	1	8	8	40	7	1	1	1	1	1	1	1	1	1	0	4	4	4	4	4	4	4	4	4	4	4	4	4	4	4	4	4	3	4	4	4	4	4	5	5	5	5	5	5	5
1026	35	3	2	3	2	13	13	40	7	1	1	1	1	1	1	1	1	1	1	4	4	5	5	4	5	5	5	5	5	5	5	5	5	5	5	5	4	5	5	4	4	4	5	5	5	5	5	5	5
1027	39	2	2	3	1	17	17	40	0	1	1	1	1	1	1	2	1	1	1	4	4	4	4	4	4	4	4	4	4	4	4	5	5	5	5	4	4	4	4	4	4	4	5	5	5	5	4	4	4
1028	35	1	2	3	1	9	9	40	10	1	1	1	1	1	1	2	1	1	1	4	4	4	4	4	4	4	4	4	4	4	4	4	4	4	4	4	3	4	4	4	4	4	5	5	5	5	5	5	5
1029	35	3	2	3	1	14	14	40	10	1	1	1	1	1	1	1	1	1	1	5	5	5	5	5	5	5	5	5	5	5	5	5	4	5	5	5	4	4	4	5	5	5	4	5	5	5	2	4	4
1030	36	2	2	3	1	13	13	40	10	1	1	1	1	1	1	2	1	1	1	4	3	4	4	4	4	5	5	5	4	4	4	5	5	5	5	4	3	4	4	4	4	4	2	5	5	5	4	4	4
1031	44	2	2	3	1	14	14	60	10	1	1	1	1	1	1	1	1	1	1	4	4	4	5	4	5	5	5	5	4	4	4	4	5	4	4	3	3	4	3	4	4	3	4	5	5	5	4	4	4
1032	36	2	2	3	1	8	2	48	10	1	1	1	1	1	1	2	1	1	1	4	5	4	5	3	4	4	5	5	4	4	3	4	5	4	4	4	2	4	3	4	5	3	4	4	5	4	4	4	5
1033	36	3	2	3	1	15	15	56	10	1	1	1	1	1	1	1	1	1	1	4	4	4	5	4	5	5	5	4	4	4	4	4	5	4	4	3	3	4	3	4	4	3	4	5	5	5	4	4	4
1034	34	2	2	3	1	12	10	60	10	1	1	1	1	1	1	1	1	1	1	4	4	4	5	4	5	5	5	4	4	4	4	4	5	4	4	3	3	4	3	4	4	3	4	5	5	5	4	4	4
1035	39	3	2	3	2	14	14	40	0	1	1	1	1	1	1	2	1	1	1	3	4	4	5	4	5	5	4	5	5	5	4	4	4	5	5	5	4	5	5	4	5	5	5	5	5	5	5	5	5
1036	38	3	1	3	1	14	14	48	8	0	1	1	1	1	2	2	1	0	1	3	3	4	4	3	4	4	4	3	3	3	3	4	3	3	4	2	3	4	4	4	4	4	4	4	4	4	3	4	4
[truncated: 97 more columns]

## Sheet: Coding
	Label	Value
SC	Survey code
Age	age
Educational_level	Educational_level	1 = "Vocational diploma", 2 = "College diploma", 3 = "Bachelor’s degree", 4 = "Postgraduate degree"
Marital	Marital	1 = "Single", 2 = "Married", 3 = "Divorced/seperated", 4 = "Widowed"
Department	Working department	1 = "Internal", 2 = "Surgery", 3 = "OB_Pedia_Onco", 4 = "Anes_ICU_Emer", 5 = "Other"
Position	Position	1 = "staff", 2 = "head nurse"
Year_of_clinical_experience	Year_of_clinical_experience
Year_current_unit	Year_current_unit
Hours_per_week	Working hours_per_week
Night_shift_month	Number of night shift per month
Satisfaction	Are you satisfied with your job?	0 = "Dissatisfied", 1 = "Satisfied"
C1	Have you received training in patient safety?	1 = "Yes", 2 = "No"
C2	Have you received training in patient-centered care?	1 = "Yes", 2 = "No"
C3	Do you have experience in patient safety practice?	1 = "Yes", 2 = "No"
C4	Have you ever practiced or had experience in patient-centered care?	1 = "Yes", 2 = "No"
C5	Have you witnessed and/or experienced a medical incident or a near-miss event?	1 = "Yes", 2 = "No"
C6	Do you have experience in reporting medical incidents?	1 = "Yes", 2 = "No"
C8	Does the hospital encourage you to report incidents voluntarily?	1 = "Yes", 2 = "No"
C10_SelfPSC	How would you self-assess your competence in patient safety practice?	0 = "Not good", 1 = "Good"
C11_PS_Dept	How would you rate the level of patient safety in your department?	0 = "Not good", 1 = "Good"
D1	I feel confident in what I learned about team dynamics and authority/power differences	0 = "Don't know", 1 = "Strongly disagree", 2 = "Disagree", 3 = "Neutral", 4 = "Agree", 5 = "Strongly agree"
D2	I feel confident in what I learned about managing inter-professional conflict	0 = "Don't know", 1 = "Strongly disagree", 2 = "Disagree", 3 = "Neutral", 4 = "Agree", 5 = "Strongly agree"
D3	I feel confident in what I learned about debriefing and supporting team members after an adverse event or close call	0 = "Don't know", 1 = "Strongly disagree", 2 = "Disagree", 3 = "Neutral", 4 = "Agree", 5 = "Strongly agree"
D4	I feel confident in what I learned about engaging patients as a central participant in the health care team	0 = "Don't know", 1 = "Strongly disagree", 2 = "Disagree", 3 = "Neutral", 4 = "Agree", 5 = "Strongly agree"
D5	I feel confident in what I learned about sharing authority, leadership, and decision-making	0 = "Don't know", 1 = "Strongly disagree", 2 = "Disagree", 3 = "Neutral", 4 = "Agree", 5 = "Strongly agree"
D6	I feel confident in what I learned about encouraging team members to speak up, question, challenge, advocate and be accountable as appropriate to address safety issues	0 = "Don't know", 1 = "Strongly disagree", 2 = "Disagree", 3 = "Neutral", 4 = "Agree", 5 = "Strongly agree"
D7	I feel confident in what I learned about enhancing patient safety through clear and consistent communication with patients	0 = "Don't know", 1 = "Strongly disagree", 2 = "Disagree", 3 = "Neutral", 4 = "Agree", 5 = "Strongly agree"
D8	I feel confident in what I learned about enhancing patient safety through clear and consistent communication with other health care providers	0 = "Don't know", 1 = "Strongly disagree", 2 = "Disagree", 3 = "Neutral", 4 = "Agree", 5 = "Strongly agree"
D9	I feel confident in what I learned about effective verbal and nonverbal communication abilities to prevent adverse events	0 = "Don't know", 1 = "Strongly disagree", 2 = "Disagree", 3 = "Neutral", 4 = "Agree", 5 = "Strongly agree"
D10	I feel confident in what I learned about recognizing routine situations in which safety problems may arise	0 = "Don't know", 1 = "Strongly disagree", 2 = "Disagree", 3 = "Neutral", 4 = "Agree", 5 = "Strongly agree"
D11	I feel confident in what I learned about identifying and implementing safety solutions	0 = "Don't know", 1 = "Strongly disagree", 2 = "Disagree", 3 = "Neutral", 4 = "Agree", 5 = "Strongly agree"
D12	I feel confident in what I learned about anticipating and managing high risk situations	0 = "Don't know", 1 = "Strongly disagree", 2 = "Disagree", 3 = "Neutral", 4 = "Agree", 5 = "Strongly agree"
D13	I feel confident in what I learned about the role of human factors, such as fatigue, that effect patient safety	0 = "Don't know", 1 = "Strongly disagree", 2 = "Disagree", 3 = "Neutral", 4 = "Agree", 5 = "Strongly agree"
D14	I feel confident in what I learned about safe application of health technology	0 = "Don't know", 1 = "Strongly disagree", 2 = "Disagree", 3 = "Neutral", 4 = "Agree", 5 = "Strongly agree"
D15	I feel confident in what I learned about the role of environmental factors such as work flow, ergonomics, resources, that effect patient safety	0 = "Don't know", 1 = "Strongly disagree", 2 = "Disagree", 3 = "Neutral", 4 = "Agree", 5 = "Strongly agree"
D16	I feel confident in what I learned about recognizing an adverse event or close call	0 = "Don't know", 1 = "Strongly disagree", 2 = "Disagree", 3 = "Neutral", 4 = "Agree", 5 = "Strongly agree"
D17	I feel confident in what I learned about reducing harm by addressing immediate risks for patients and others involved	0 = "Don't know", 1 = "Strongly disagree", 2 = "Disagree", 3 = "Neutral", 4 = "Agree", 5 = "Strongly agree"
D18	I feel confident in what I learned about disclosing an adverse event to the patient	0 = "Don't know", 1 = "Strongly disagree", 2 = "Disagree", 3 = "Neutral", 4 = "Agree", 5 = "Strongly agree"
D19	I feel confident in what I learned about participating in timely event analysis, reflective practice and planning in order to prevent recurrence	0 = "Don't know", 1 = "Strongly disagree", 2 = "Disagree", 3 = "Neutral", 4 = "Agree", 5 = "Strongly agree"
D20	I feel confident in what I learned about the ways in which health care is complex and has many vulnerabilities (e.g. workplace design, staffing, technology, human limitations)	0 = "Don't know", 1 = "Strongly disagree", 2 = "Disagree", 3 = "Neutral", 4 = "Agree", 5 = "Strongly agree"
D21	I feel confident in what I learned about the importance of having a questioning attitude and speaking up when you see things that may be unsafe	0 = "Don't know", 1 = "Strongly disagree", 2 = "Disagree", 3 = "Neutral", 4 = "Agree", 5 = "Strongly agree"
D22	I feel confident in what I learned about the importance of a supportive environment that encourages patients and providers to speak up when they have safety concerns	0 = "Don't know", 1 = "Strongly disagree", 2 = "Disagree", 3 = "Neutral", 4 = "Agree", 5 = "Strongly agree"
D23	I feel confident in what I learned about the nature of systems (e.g. aspects of the organization, management, or the work environment including policies, resources, communication and other processes) and system failures and their role in adverse events	0 = "Don't know", 1 = "Strongly disagree", 2 = "Disagree", 3 = "Neutral", 4 = "Agree", 5 = "Strongly agree"
E1	Identify patients using at least two identification methods.	1 = "Not always", 2 = "Not true", 3 = "neutral", 4 = "True", 5 = "always"
E2	Check patients before administering drugs, blood, or blood products.	1 = "Not always", 2 = "Not true", 3 = "neutral", 4 = "True", 5 = "always"
E3	Identify patients before collecting blood and specimens for clinical testing	1 = "Not always", 2 = "Not true", 3 = "neutral", 4 = "True", 5 = "always"
E4	Identify patients before providing treatment or procedures	1 = "Not always", 2 = "Not true", 3 = "neutral", 4 = "True", 5 = "always"
E5	For oral or telephone prescriptions, the oral prescription is written down on a separate prescription form.	1 = "Not always", 2 = "Not true", 3 = "neutral", 4 = "True", 5 = "always"
E6	When prescribing verbally, read back to the prescriber verbally.	1 = "Not always", 2 = "Not true", 3 = "neutral", 4 = "True", 5 = "always"
E7	After receiving a verbal prescription, get a back sign from the doctor.	1 = "Not always", 2 = "Not true", 3 = "neutral", 4 = "True", 5 = "always"
E8	Write down within 24 hours of receiving the oral prescription.	1 = "Not always", 2 = "Not true", 3 = "neutral", 4 = "True", 5 = "always"
E9	Oral prescriptions are only given in unavoidable situations such as emergencies and surgery	1 = "Not always", 2 = "Not true", 3 = "neutral", 4 = "True", 5 = "always"
E10	High-risk and high-caution drugs are stored separately in a labeled location.	1 = "Not always", 2 = "Not true", 3 = "neutral", 4 = "True", 5 = "always"
E11	High-risk drugs should be discarded immediately after use	1 = "Not always", 2 = "Not true", 3 = "neutral", 4 = "True", 5 = "always"
E12	Before surgery or procedure, confirm the exact surgery or procedure, name of the surgery or procedure, patient, and surgical or procedure site	1 = "Not always", 2 = "Not true", 3 = "neutral", 4 = "True", 5 = "always"
E13	Before surgery or treatment, check that the necessary equipment and documents are prepared and functioning correctly.	1 = "Not always", 2 = "Not true", 3 = "neutral", 4 = "True", 5 = "always"
E14	A time-out procedure is implemented immediately before the start of surgery or treatment.	1 = "Not always", 2 = "Not true", 3 = "neutral", 4 = "True", 5 = "always"
E15	Perform hand hygiene before patient contact	1 = "Not always", 2 = "Not true", 3 = "neutral", 4 = "True", 5 = "always"
E16	Perform hand hygiene before cleanliness and sterility treatment.	1 = "Not always", 2 = "Not true", 3 = "neutral", 4 = "True", 5 = "always"
E17	Perform hand hygiene after exposure to blood or body fluids.	1 = "Not always", 2 = "Not true", 3 = "neutral", 4 = "True", 5 = "always"
E18	Perform hand hygiene after patient contact.	1 = "Not always", 2 = "Not true", 3 = "neutral", 4 = "True", 5 = "always"
E19	Perform hand hygiene after contact with the surrounding environment.	1 = "Not always", 2 = "Not true", 3 = "neutral", 4 = "True", 5 = "always"
E20	If your hands are visibly contaminated (blood, secretions, etc.) or if you are concerned about contamination with spore-forming microorganisms, perform hand hygiene (40-60 seconds) using soap (antiseptic soap).	1 = "Not always", 2 = "Not true", 3 = "neutral", 4 = "True", 5 = "always"
E21	If there are no visible foreign substances, perform hand hygiene using alcohol gel (for 20-30 seconds).	1 = "Not always", 2 = "Not true", 3 = "neutral", 4 = "True", 5 = "always"
E22	All patients are assessed for their risk of falling, and those with a score above this level are classified as high-risk patients	1 = "Not always", 2 = "Not true", 3 = "neutral", 4 = "True", 5 = "always"
E23	Fall prevention activities are implemented for high-risk patients based on the results of the fall risk assessment.	1 = "Not always", 2 = "Not true", 3 = "neutral", 4 = "True", 5 = "always"
E24	When a patient is classified as high-risk, information is shared among staff	1 = "Not always", 2 = "Not true", 3 = "neutral", 4 = "True", 5 = "always"
F1	We often discuss how to give person-centred care	1 = "Disagree completely", 2 = "Disagree", 3 = "Neither agree or disagree", 4 = "Agree", 5 = "Agree completely"
F2	We have formal team meetings to discuss residents’ care	1 = "Disagree completely", 2 = "Disagree", 3 = "Neither agree or disagree", 4 = "Agree", 5 = "Agree completely"
F3	The life history of the residents is formally used in the care plans we use	1 = "Disagree completely", 2 = "Disagree", 3 = "Neither agree or disagree", 4 = "Agree", 5 = "Agree completely"
F4	The quality of the interaction between staff and residents is more important than getting the tasks done	1 = "Disagree completely", 2 = "Disagree", 3 = "Neither agree or disagree", 4 = "Agree", 5 = "Agree completely"
F5	We are free to alter work routines based on residents’ preferences	1 = "Disagree completely", 2 = "Disagree", 3 = "Neither agree or disagree", 4 = "Agree", 5 = "Agree completely"
F6	Residents are offered the opportunity to be involved in individualised everyday activities.	1 = "Disagree completely", 2 = "Disagree", 3 = "Neither agree or disagree", 4 = "Agree", 5 = "Agree completely"
F7	(Reversed) I simply do not have the time to provide personcentred care.	1 = "Disagree completely", 2 = "Disagree", 3 = "Neither agree or disagree", 4 = "Agree", 5 = "Agree completely"
F8	(Reversed) The environment feels chaotic	1 = "Disagree completely", 2 = "Disagree", 3 = "Neither agree or disagree", 4 = "Agree", 5 = "Agree completely"
F9	(Reversed) We have to get the work done before we can worry about a homelike environment	1 = "Disagree completely", 2 = "Disagree", 3 = "Neither agree or disagree", 4 = "Agree", 5 = "Agree completely"
F10	(Reversed) This organisation prevents me from providing personcentred care	1 = "Disagree completely", 2 = "Disagree", 3 = "Neither agree or disagree", 4 = "Agree", 5 = "Agree completely"
F11	Assessment of residents’ needs is undertaken on a daily basis	1 = "Disagree completely", 2 = "Disagree", 3 = "Neither agree or disagree", 4 = "Agree", 5 = "Agree completely"
F12	(Reversed) It is hard for residents in this facility to find their way around	1 = "Disagree completely", 2 = "Disagree", 3 = "Neither agree or disagree", 4 = "Agree", 5 = "Agree completely"
F13	Residents are able to access outside space as they wish	1 = "Disagree completely", 2 = "Disagree", 3 = "Neither agree or disagree", 4 = "Agree", 5 = "Agree completely"
H1	In this unit, we work together as an effective team	1 = "Strongly disagree", 2 = "Disagree", 3 = "Neutral", 4 = "Agree", 5 = "Strongly agree"
H2	In this unit, we have enough staff to handle the workload	1 = "Strongly disagree", 2 = "Disagree", 3 = "Neutral", 4 = "Agree", 5 = "Strongly agree"
H3	When there are many tasks to be completed in a short amount of time, the staff in the department always work in teams to get them done	1 = "Strongly disagree", 2 = "Disagree", 3 = "Neutral", 4 = "Agree", 5 = "Strongly agree"
H4	Everyone in the department always respects each other4	1 = "Strongly disagree", 2 = "Disagree", 3 = "Neutral", 4 = "Agree", 5 = "Strongly agree"
H5	(Reversed) Staff in this unit work longer hours than is best for patient care	1 = "Strongly disagree", 2 = "Disagree", 3 = "Neutral", 4 = "Agree", 5 = "Strongly agree"
H6	This unit regularly reviews work processes to determine if changes are needed to improve patient safety	1 = "Strongly disagree", 2 = "Disagree", 3 = "Neutral", 4 = "Agree", 5 = "Strongly agree"
H7	(Reversed) This unit relies too much on temporary, float, or PRN staff	1 = "Strongly disagree", 2 = "Disagree", 3 = "Neutral", 4 = "Agree", 5 = "Strongly agree"
H8	(Reversed) In this unit, staff feel like their mistakes are held against them	1 = "Strongly disagree", 2 = "Disagree", 3 = "Neutral", 4 = "Agree", 5 = "Strongly agree"
H9	The mistakes that occurred have helped science to change in a more positive direction	1 = "Strongly disagree", 2 = "Disagree", 3 = "Neutral", 4 = "Agree", 5 = "Strongly agree"
H10	(Reversed) The fact that serious errors didn't occur in the unit was due to luck	1 = "Strongly disagree", 2 = "Disagree", 3 = "Neutral", 4 = "Agree", 5 = "Strongly agree"
H11	During busy times, staff in this unit help each other	1 = "Strongly disagree", 2 = "Disagree", 3 = "Neutral", 4 = "Agree", 5 = "Strongly agree"
H12	(Reversed) . When an event is reported in this unit, it feels like the person is being written up, not the problem	1 = "Strongly disagree", 2 = "Disagree", 3 = "Neutral", 4 = "Agree", 5 = "Strongly agree"
H13	In this unit, changes to improve patient safety are evaluated to see how well they worked	1 = "Strongly disagree", 2 = "Disagree", 3 = "Neutral", 4 = "Agree", 5 = "Strongly agree"
H14	(Reversed) Scientists often work frantically, trying to get as much work done as possible and as quickly as possible	1 = "Strongly disagree", 2 = "Disagree", 3 = "Neutral", 4 = "Agree", 5 = "Strongly agree"
H15	The unit would never "sacrifice" patient safety in exchange for accomplishing more	1 = "Strongly disagree", 2 = "Disagree", 3 = "Neutral", 4 = "Agree", 5 = "Strongly agree"
H16	(Reversed) Staff worry that their mistakes will be recorded in their personal files	1 = "Strongly disagree", 2 = "Disagree", 3 = "Neutral", 4 = "Agree", 5 = "Strongly agree"
H17	(Reversed) The unit has several issues that compromise patient safety	1 = "Strongly disagree", 2 = "Disagree", 3 = "Neutral", 4 = "Agree", 5 = "Strongly agree"
H18	The unit has effective procedures and measures in place to prevent errors from occurring	1 = "Strongly disagree", 2 = "Disagree", 3 = "Neutral", 4 = "Agree", 5 = "Strongly agree"
H19	Unit leaders always offer words of encouragement when staff adhere to patient safety procedures	1 = "Strongly disagree", 2 = "Disagree", 3 = "Neutral", 4 = "Agree", 5 = "Strongly agree"
H20	Unit leaders always take staff suggestions seriously when it comes to improving patient safety	1 = "Strongly disagree", 2 = "Disagree", 3 = "Neutral", 4 = "Agree", 5 = "Strongly agree"
H21	(Reversed) When work pressure increases, unit leaders always want staff to work faster, even if it means not following all the steps of the procedures	1 = "Strongly disagree", 2 = "Disagree", 3 = "Neutral", 4 = "Agree", 5 = "Strongly agree"
H22	(Reversed) Unit leaders ignored patient safety issues despite knowing the mistakes were being repeated	1 = "Strongly disagree", 2 = "Disagree", 3 = "Neutral", 4 = "Agree", 5 = "Strongly agree"
H23	Staff in the unit receive feedback on the improvements that have been implemented based on incident reports	1 = "Strongly disagree", 2 = "Disagree", 3 = "Neutral", 4 = "Agree", 5 = "Strongly agree"
H24	Staff are free to speak up when they see issues that are negatively impacting patient care	1 = "Strongly disagree", 2 = "Disagree", 3 = "Neutral", 4 = "Agree", 5 = "Strongly agree"
H25	Staff are informed about errors that occur in the unit	1 = "Strongly disagree", 2 = "Disagree", 3 = "Neutral", 4 = "Agree", 5 = "Strongly agree"
H26	Staff feel comfortable questioning the decisions or actions of unit/hospital leaders.	1 = "Strongly disagree", 2 = "Disagree", 3 = "Neutral", 4 = "Agree", 5 = "Strongly agree"
H27	The unit organized discussions on measures to prevent the recurrence of errors.	1 = "Strongly disagree", 2 = "Disagree", 3 = "Neutral", 4 = "Agree", 5 = "Strongly agree"
H28	(Reversed) Staff are hesitant to ask questions when they see things that seem wrong.	1 = "Strongly disagree", 2 = "Disagree", 3 = "Neutral", 4 = "Agree", 5 = "Strongly agree"
H29	When an error occurs but is detected and prevented before it affects the patient, are these types of errors usually reported?	1 = "Strongly disagree", 2 = "Disagree", 3 = "Neutral", 4 = "Agree", 5 = "Strongly agree"
H30	When an error occurs but is unlikely to harm the patient, is this type of error commonly reported?	1 = "Strongly disagree", 2 = "Disagree", 3 = "Neutral", 4 = "Agree", 5 = "Strongly agree"
H31	When an error occurs that would have harmed the patient but (fortunately) did not, how often is this type of error reported?	1 = "Strongly disagree", 2 = "Disagree", 3 = "Neutral", 4 = "Agree", 5 = "Strongly agree"
H32	Hospital leaders create a work environment focused on patient safety.	1 = "Strongly disagree", 2 = "Disagree", 3 = "Neutral", 4 = "Agree", 5 = "Strongly agree"
H33	(Reversed) The units within the hospital do not coordinate well with each other.	1 = "Strongly disagree", 2 = "Disagree", 3 = "Neutral", 4 = "Agree", 5 = "Strongly agree"
H34	(Reversed) Many things are overlooked when transferring patients from one unit to another.	1 = "Strongly disagree", 2 = "Disagree", 3 = "Neutral", 4 = "Agree", 5 = "Strongly agree"
H35	There is good coordination between related unit	1 = "Strongly disagree", 2 = "Disagree", 3 = "Neutral", 4 = "Agree", 5 = "Strongly agree"
H36	(Reversed) Important information in patient care is often overlooked during shift handovers	1 = "Strongly disagree", 2 = "Disagree", 3 = "Neutral", 4 = "Agree", 5 = "Strongly agree"
H37	(Reversed) Do you feel uncomfortable working with staff from other unit?	1 = "Strongly disagree", 2 = "Disagree", 3 = "Neutral", 4 = "Agree", 5 = "Strongly agree"
H38	(Reversed) Many problems often arise during the process of information exchange between units within a hospital	1 = "Strongly disagree", 2 = "Disagree", 3 = "Neutral", 4 = "Agree", 5 = "Strongly agree"
H39	Hospital management practices demonstrate that patient safety is the hospital's top priority	1 = "Strongly disagree", 2 = "Disagree", 3 = "Neutral", 4 = "Agree", 5 = "Strongly agree"
H40	(Reversed) Hospital leaders only pay attention to patient safety when a serious incident occurs.	1 = "Strongly disagree", 2 = "Disagree", 3 = "Neutral", 4 = "Agree", 5 = "Strongly agree"
H41	The unit cooperate well with each other to ensure the best patient care.	1 = "Strongly disagree", 2 = "Disagree", 3 = "Neutral", 4 = "Agree", 5 = "Strongly agree"
H42	(Reversed) Shift changes are a worrying issue for patients at this hospital.	1 = "Strongly disagree", 2 = "Disagree", 3 = "Neutral", 4 = "Agree", 5 = "Strongly agree"
Group_age	Group_age	0 = "0-30", 1 = ">30"
Group_Educational	Group_Educational	0 = "Vocational/College", 1 = "Bachelor/Post"
Group_Marital	Group_Marital	1 = "Single", 2 = "Married", 3 = "Others"
Group_clinical_experience	Group_clinical_experience	0 = "less than 5 years", 1 = "5-less10", 2 = "10-less15", 3 = "=>15"
Group_department_experience	Group_department_experience	0 = "less than 5 years", 1 = "5-less10", 2 = "10-less15", 3 = "=>15"
Group_hours_per_week	Group_hours_per_week	0 = "<=40", 1 = ">40"
Group_night_shift	Group_night_shift	0 = "<5", 1 = "5-<10", 2 = ">=10"
PCAT	Mean PCAT
HPEPSS	Mean HPEPSS
PSMA	Mean PSMA
HSOPSS	Mean HSOPSS
D_Kinh	Dummy Ethnicity
D_Ngoai	Dummy Department
D_OB	Dummy Department_OB_Pediatrics_Oncology
D_ICU	Dummy Department_Anesthesiology–ICU–Emergency
D_Others	Dummy Department_Others
D_Yes	Dummy_ Yes_Do you have experience in patient safety practice
D_Female	Dummy Gender_Female
D_Marr	Dummy Marital_Married
D_Diff	Dummy Marital_Others
D_less10	Dummy Group night shift_5-<10
D_over10	Dummy Group night shift_>10
D_PCC	Dummy_Yes_Have you ever practiced or had experience in patient-centered care?
D_witnessed	Dummy_Yes_Have you witnessed and/or experienced a medical incident or a near-miss event?
D_report	Dummy_Yes_Do you have experience in reporting medical incidents?
